# Supplementary material for: Global gene expression profiling under nitrogen stress identifies key genes involved in nitrogen stress adaptation in maize (Zea mays L.)
Source: Sci Rep. 2022 Mar 10;12:4211. doi: 10.1038/s41598-022-07709-z (PMC8913646; doi:10.1038/s41598-022-07709-z)
Supplement: Supplementary file 1 — Supplementary Information 1. [file 41598_2022_7709_MOESM1_ESM.xlsx]

## Sheet: 56RN+ vs 56RN- UPREGULATED
				List of differentially expressed transcripts (DETs) in various combinations with p value ≤ 0.05 and fold change ≥ 2
gene	DMI56_RN+	DMI56_RN-	normalised_count	normalised_count_DMI56_RN+	normalised_count_DMI56_RN-	foldChange	log2FoldChange	pval	padj	Gene_id	0	Entry	Protein names	Gene names	Organism	Gene ontology (biological process)	Gene ontology (cellular component)	Gene ontology (GO)	Gene ontology IDs	Gene ontology (molecular function)	Cross-reference (KEGG)	Cross-reference (KO)	KEGG-pathways
NC_024464.2:1424728-1425490(-)	13	141	97.422	9.91174	184.932	18.6579	4.22171	0.00128179	0.0841932	541619	2	O80429	Ferredoxin-2, chloroplastic (Ferredoxin II) (Fd II)	FDX2 pFD2 GRMZM2G048313	Zea mays (Maize)	photosynthesis [GO:0015979]; response to light stimulus [GO:0009416]	chloroplast [GO:0009507]	chloroplast [GO:0009507]; 2 iron, 2 sulfur cluster binding [GO:0051537]; electron transfer activity [GO:0009055]; metal ion binding [GO:0046872]; photosynthesis [GO:0015979]; response to light stimulus [GO:0009416]	GO:0009055; GO:0009416; GO:0009507; GO:0015979; GO:0046872; GO:0051537	2 iron, 2 sulfur cluster binding [GO:0051537]; electron transfer activity [GO:0009055]; metal ion binding [GO:0046872]	zma:541619;	K02639;	Photosynthesis;
NC_024461.2:148586147-148588386(-)	173	423	343.349	131.902	554.797	4.20611	2.07249	0.0273884	0.60289	541626	2	Q9SLP5	Ferredoxin--NADP reductase, chloroplastic (FNR) (EC 1.18.1.2)	L-FNRII 541626 ZEAMMB73_Zm00001d042049	Zea mays (Maize)	-	chloroplast [GO:0009507]	chloroplast [GO:0009507]; ferredoxin-NADP+ reductase activity [GO:0004324]; nucleotide binding [GO:0000166]	GO:0000166; GO:0004324; GO:0009507	ferredoxin-NADP+ reductase activity [GO:0004324]; nucleotide binding [GO:0000166]	zma:541626;	K02641;	Metabolic pathways; Photosynthesis;
NC_024460.2:223566178-223567819(+)	830	4235	3093.68	632.827	5554.52	8.77732	3.13378	2.43467e-05	0.00412692	541674	1	A0A1D6F4C8	Peroxidase (EC 1.11.1.7)	541674 ZEAMMB73_Zm00001d007160	Zea mays (Maize)	hydrogen peroxide catabolic process [GO:0042744]; response to oxidative stress [GO:0006979]	extracellular region [GO:0005576]	extracellular region [GO:0005576]; heme binding [GO:0020037]; metal ion binding [GO:0046872]; peroxidase activity [GO:0004601]; hydrogen peroxide catabolic process [GO:0042744]; response to oxidative stress [GO:0006979]	GO:0004601; GO:0005576; GO:0006979; GO:0020037; GO:0042744; GO:0046872	heme binding [GO:0020037]; metal ion binding [GO:0046872]; peroxidase activity [GO:0004601]	zma:541674;	K00430;	Metabolic pathways; Biosynthesis of secondary metabolites; Phenylpropanoid biosynthesis;
NC_024468.2:74832679-74836584(-)	4	52	35.6259	3.04977	68.2019	22.363	4.48304	0.00681785	0.258781	541691	4	B4FP19	Sigma70-like transcription factor	S70-L2	Zea mays (Maize)	DNA-templated transcription, initiation [GO:0006352]	-	DNA-binding transcription factor activity [GO:0003700]; DNA-templated transcription, initiation [GO:0006352]	GO:0003700; GO:0006352	DNA-binding transcription factor activity [GO:0003700]	zma:541691;	K03086;	-
NC_024462.2:921500-923881(+)	43	439	304.283	32.785	575.782	17.5624	4.13441	7.94053e-05	0.00995372	541712	4	B6T416	RUBISCO activase2 (Ribulose bisphosphate carboxylase/oxygenase activase) (Ribulose-1,5-bisphosphate carboxylase/oxygenase) (EC 4.1.1.39) (Ribulose-1,5-bisphosphate carboxylase/oxygenase activase small isoform)	Rca ZEAMMB73_Zm00001d048593	Zea mays (Maize)	-	chloroplast [GO:0009507]	chloroplast [GO:0009507]; ATP binding [GO:0005524]; ribulose-bisphosphate carboxylase activity [GO:0016984]	GO:0005524; GO:0009507; GO:0016984	ATP binding [GO:0005524]; ribulose-bisphosphate carboxylase activity [GO:0016984]	zma:541712;	-	-
NC_024461.2:150720671-150721535(+)	522	1289	1044.31	397.995	1690.62	4.24785	2.08673	0.00568427	0.227523	541840	2	B8A2B5	Glutathione transferase28	541840 ZEAMMB73_Zm00001d042102	Zea mays (Maize)	glutathione metabolic process [GO:0006749]	cytoplasm [GO:0005737]	cytoplasm [GO:0005737]; glutathione transferase activity [GO:0004364]; glutathione metabolic process [GO:0006749]	GO:0004364; GO:0005737; GO:0006749	glutathione transferase activity [GO:0004364]	zma:541840;	K00799;	Metabolic pathways; Glutathione metabolism; Metabolism of xenobiotics by cytochrome P450; Drug metabolism - cytochrome P450; Drug metabolism - other enzymes;
NC_024459.2:83264256-83265242(+)	0	18	11.8042	0	23.6084	Inf	Inf	0.0132213	0.39426	541847	1	Q9FQA1	Glutathione S-transferase GST 38 (EC 2.5.1.18)	541847 ZEAMMB73_Zm00001d029707	Zea mays (Maize)	glutathione metabolic process [GO:0006749]	cytoplasm [GO:0005737]	cytoplasm [GO:0005737]; glutathione transferase activity [GO:0004364]; glutathione metabolic process [GO:0006749]	GO:0004364; GO:0005737; GO:0006749	glutathione transferase activity [GO:0004364]	zma:541847;	K00799;	Metabolic pathways; Glutathione metabolism; Metabolism of xenobiotics by cytochrome P450; Drug metabolism - cytochrome P450; Drug metabolism - other enzymes;
NC_024467.2:2407996-2410456(-)	0	13	8.52524	0	17.0505	Inf	Inf	0.0311571	0.649322	541882	4	Q93XP6	Putative transcription factor ZmGLK1	Glk1	Zea mays (Maize)	positive regulation of organelle organization [GO:0010638]; positive regulation of transcription, DNA-templated [GO:0045893]	nucleus [GO:0005634]	nucleus [GO:0005634]; DNA binding [GO:0003677]; positive regulation of organelle organization [GO:0010638]; positive regulation of transcription, DNA-templated [GO:0045893]	GO:0003677; GO:0005634; GO:0010638; GO:0045893	DNA binding [GO:0003677]	zma:541882;	-	-
NC_024468.2:99917619-99918843(+)	52	266	194.263	39.647	348.879	8.79964	3.13745	0.00402727	0.184277	541905	5	Q94KT5	Expansin	expA3 541905 ZEAMMB73_Zm00001d025018	Zea mays (Maize)	plant-type cell wall organization [GO:0009664]	cell wall [GO:0005618]; extracellular region [GO:0005576]; membrane [GO:0016020]	cell wall [GO:0005618]; extracellular region [GO:0005576]; membrane [GO:0016020]; plant-type cell wall organization [GO:0009664]	GO:0005576; GO:0005618; GO:0009664; GO:0016020	-	zma:541905;	-	-
NC_024468.2:16081390-16082766(+)	6	84	57.3735	4.57465	110.172	24.0832	4.58996	0.00216449	0.119871	541947	1	UPI0001D62D45	Glycine cleavage H-protein;glycine cleavage system H protein, mitochondrial;glycine cleavage system H protein, mitochondrial;;;;;;;;glycine cleavage H-protein;	ZEAMMB73_084768;LOC541947;LOC541947;;;;;;;;ZEAMMB73_084768;	Zea mays (Maize)	-	-	-	-	-	-	-	-
NC_024463.2:4781555-4784634(-)	2549	7252	5727.51	1943.46	9511.55	4.89412	2.29105	0.00229565	0.124824	541988	2	C0P4A7	Calcium-dependent protein kinase 10	541988 ZEAMMB73_Zm00001d013109	Zea mays (Maize)	intracellular signal transduction [GO:0035556]; peptidyl-serine phosphorylation [GO:0018105]; protein autophosphorylation [GO:0046777]	cytoplasm [GO:0005737]; nucleus [GO:0005634]	cytoplasm [GO:0005737]; nucleus [GO:0005634]; ATP binding [GO:0005524]; calcium ion binding [GO:0005509]; calcium-dependent protein serine/threonine kinase activity [GO:0009931]; calmodulin binding [GO:0005516]; intracellular signal transduction [GO:0035556]; peptidyl-serine phosphorylation [GO:0018105]; protein autophosphorylation [GO:0046777]	GO:0005509; GO:0005516; GO:0005524; GO:0005634; GO:0005737; GO:0009931; GO:0018105; GO:0035556; GO:0046777	ATP binding [GO:0005524]; calcium-dependent protein serine/threonine kinase activity [GO:0009931]; calcium ion binding [GO:0005509]; calmodulin binding [GO:0005516]	zma:541988;	K13412;	Plant-pathogen interaction;
NC_024465.2:5835179-5838362(-)	691	1607	1317.27	526.847	2107.7	4.0006	2.00021	0.00625162	0.243482	541991	2	B8A3K0	Glutathione transferase6	541991 ZEAMMB73_Zm00001d018809	Zea mays (Maize)	glutathione metabolic process [GO:0006749]	cytoplasm [GO:0005737]	cytoplasm [GO:0005737]; glutathione transferase activity [GO:0004364]; glutathione metabolic process [GO:0006749]	GO:0004364; GO:0005737; GO:0006749	glutathione transferase activity [GO:0004364]	zma:541991;	K00799;	Metabolic pathways; Glutathione metabolism; Metabolism of xenobiotics by cytochrome P450; Drug metabolism - cytochrome P450; Drug metabolism - other enzymes;
NC_024465.2:146556767-146557607(+)	18	72	54.0787	13.7239	94.4335	6.88092	2.7826	0.0422556	0.774926	542005	9	B4FR42	Anther-specific protein 3 (YY1 protein)	542005 ZEAMMB73_Zm00001d021226	Zea mays (Maize)	-	-	-	-	-	zma:542005;	-	-
NC_024461.2:174084546-174087011(+)	324	859	686.837	247.031	1126.64	4.56074	2.18927	0.00718138	0.2675	542019	3	Q9AR51	Floral homeotic protein PISTILLATA (Putative MADS-domain transcription factor)	m16 542019 ZEAMMB73_Zm00001d042618	Zea mays (Maize)	positive regulation of transcription by RNA polymerase II [GO:0045944]	nucleus [GO:0005634]	nucleus [GO:0005634]; DNA-binding transcription factor activity [GO:0003700]; protein dimerization activity [GO:0046983]; RNA polymerase II regulatory region sequence-specific DNA binding [GO:0000977]; positive regulation of transcription by RNA polymerase II [GO:0045944]	GO:0000977; GO:0003700; GO:0005634; GO:0045944; GO:0046983	DNA-binding transcription factor activity [GO:0003700]; protein dimerization activity [GO:0046983]; RNA polymerase II regulatory region sequence-specific DNA binding [GO:0000977]	zma:542019;	K09264;	-
NC_024461.2:172481154-172485304(-)	4	46	31.6911	3.04977	60.3325	19.7827	4.30616	0.0104878	0.343319	542063	3	A0A3L6FCY3	MLO-like protein	MLO Zm00014a_019273	Zea mays (Maize)	defense response [GO:0006952]; response to biotic stimulus [GO:0009607]	integral component of membrane [GO:0016021]	integral component of membrane [GO:0016021]; calmodulin binding [GO:0005516]; defense response [GO:0006952]; response to biotic stimulus [GO:0009607]	GO:0005516; GO:0006952; GO:0009607; GO:0016021	calmodulin binding [GO:0005516]	zma:542063;	K08472;	-
NC_024462.2:245638202-245639956(+)	695	12751	8626.9	529.897	16723.9	31.5607	4.98006	1.8836e-08	1.07889e-05	542092	2	Q53CL7	Nitrate transport2 (Putative high affinity nitrate transporter)	nrt2.2 542092 ZEAMMB73_Zm00001d054057	Zea mays (Maize)	cellular response to nitrate [GO:0071249]; nitrate transport [GO:0015706]	integral component of membrane [GO:0016021]; plant-type vacuole membrane [GO:0009705]; plasma membrane [GO:0005886]	integral component of membrane [GO:0016021]; plant-type vacuole membrane [GO:0009705]; plasma membrane [GO:0005886]; nitrate transmembrane transporter activity [GO:0015112]; cellular response to nitrate [GO:0071249]; nitrate transport [GO:0015706]	GO:0005886; GO:0009705; GO:0015112; GO:0015706; GO:0016021; GO:0071249	nitrate transmembrane transporter activity [GO:0015112]	zma:542092;	K02575;	Nitrogen metabolism;
NC_024461.2:177338936-177341380(-)	40	365	254.611	30.4977	478.725	15.6971	3.97243	0.000224674	0.0222906	542126	3	A0A1D6N672	Photosystem II subunit PsbS1	542126 ZEAMMB73_Zm00001d042697	Zea mays (Maize)	nonphotochemical quenching [GO:0010196]; response to high light intensity [GO:0009644]	chloroplast thylakoid membrane [GO:0009535]; integral component of membrane [GO:0016021]	chloroplast thylakoid membrane [GO:0009535]; integral component of membrane [GO:0016021]; nonphotochemical quenching [GO:0010196]; response to high light intensity [GO:0009644]	GO:0009535; GO:0009644; GO:0010196; GO:0016021	-	zma:542126;	K03542;	Photosynthesis;
NC_024462.2:194257872-194258861(-)	235	1313	950.636	179.174	1722.1	9.61133	3.26474	4.37825e-05	0.00640939	542212	1	B4FSJ3	Ribulose bisphosphate carboxylase small chain (EC 4.1.1.39)	ZEAMMB73_Zm00001d052595	Zea mays (Maize)	carbon fixation [GO:0015977]; photorespiration [GO:0009853]; photosynthesis [GO:0015979]	chloroplast [GO:0009507]	chloroplast [GO:0009507]; monooxygenase activity [GO:0004497]; ribulose-bisphosphate carboxylase activity [GO:0016984]; carbon fixation [GO:0015977]; photorespiration [GO:0009853]; photosynthesis [GO:0015979]	GO:0004497; GO:0009507; GO:0009853; GO:0015977; GO:0015979; GO:0016984	monooxygenase activity [GO:0004497]; ribulose-bisphosphate carboxylase activity [GO:0016984]	zma:542212;	K01602;	Metabolic pathways; Biosynthesis of secondary metabolites; Carbon metabolism; Glyoxylate and dicarboxylate metabolism; Carbon fixation in photosynthetic organisms;
NC_024467.2:148903140-148910951(+)	6732	20499	16009.4	5132.76	26886	5.23812	2.38905	0.008768	0.305153	542215	6	K7W1Q7	Glutamine synthetase3 isoform 1	542215 ZEAMMB73_Zm00001d048050	Zea mays (Maize)	glutamine biosynthetic process [GO:0006542]	-	glutamate-ammonia ligase activity [GO:0004356]; glutamine biosynthetic process [GO:0006542]	GO:0004356; GO:0006542	glutamate-ammonia ligase activity [GO:0004356]	-	-	-
NC_024467.2:140447464-140449971(+)	1111	5541	4057.26	847.073	7267.44	8.57948	3.10089	3.60999e-05	0.00566078	542222	3	B6TE28	Fatty acid desaturase7 (Omega-3 fatty acid desaturase)	542222 ZEAMMB73_Zm00001d047743	Zea mays (Maize)	lipid metabolic process [GO:0006629]	integral component of membrane [GO:0016021]	integral component of membrane [GO:0016021]; oxidoreductase activity, acting on paired donors, with oxidation of a pair of donors resulting in the reduction of molecular oxygen to two molecules of water [GO:0016717]; lipid metabolic process [GO:0006629]	GO:0006629; GO:0016021; GO:0016717	oxidoreductase activity, acting on paired donors, with oxidation of a pair of donors resulting in the reduction of molecular oxygen to two molecules of water [GO:0016717]	zma:542222;	K10257;	-
NC_024461.2:138831568-138832492(-)	32	192	138.11	24.3981	251.823	10.3214	3.36756	0.0041297	0.187529	542254	6	B6T0S1	Thioredoxin M-type	-	Zea mays (Maize)	cell redox homeostasis [GO:0045454]; glycerol ether metabolic process [GO:0006662]	cell [GO:0005623]	cell [GO:0005623]; protein disulfide oxidoreductase activity [GO:0015035]; cell redox homeostasis [GO:0045454]; glycerol ether metabolic process [GO:0006662]	GO:0005623; GO:0006662; GO:0015035; GO:0045454	protein disulfide oxidoreductase activity [GO:0015035]	-	-	-
NC_024462.2:58642646-58647684(+)	1925	8359	6215.58	1467.7	10963.5	7.46982	2.90107	0.000180996	0.0187732	542278	1	UPI000220E290	Nitrate reductase;nitrate reductase [NADH];nitrate reductase [NADH]-like;;;nitrate reductase(NADH)1;	ZEAMMB73_628403;LOC542278;LOC542278;;;ZEAMMB73_628403;	Zea mays (Maize)	-	-	-	-	-	-	-	-
NC_024459.2:6407158-6409815(+)	225	1260	912.067	171.549	1652.59	9.63329	3.26803	4.85422e-05	0.00700816	542290	1	B4F8L7	Glyceraldehyde-3-phosphate dehydrogenase (EC 1.2.1.-)	542290 ZEAMMB73_Zm00001d027488	Zea mays (Maize)	glucose metabolic process [GO:0006006]	chloroplast [GO:0009507]	chloroplast [GO:0009507]; glyceraldehyde-3-phosphate dehydrogenase (NAD+) (phosphorylating) activity [GO:0004365]; NAD binding [GO:0051287]; NADP binding [GO:0050661]; glucose metabolic process [GO:0006006]	GO:0004365; GO:0006006; GO:0009507; GO:0050661; GO:0051287	glyceraldehyde-3-phosphate dehydrogenase (NAD+) (phosphorylating) activity [GO:0004365]; NAD binding [GO:0051287]; NADP binding [GO:0050661]	zma:542290;	K05298;	Metabolic pathways; Carbon metabolism; Carbon fixation in photosynthetic organisms;
NC_024462.2:12010196-12012134(+)	85	652	459.977	64.8075	855.147	13.1952	3.72194	7.63471e-05	0.0096874	542320	2	A0A3L6EZK4	Chlorophyll a-b binding protein, chloroplastic	LHCB5_0 Zm00014a_009229	Zea mays (Maize)	photosynthesis, light harvesting [GO:0009765]; protein-chromophore linkage [GO:0018298]	chloroplast thylakoid membrane [GO:0009535]; integral component of membrane [GO:0016021]; photosystem I [GO:0009522]; photosystem II [GO:0009523]	chloroplast thylakoid membrane [GO:0009535]; integral component of membrane [GO:0016021]; photosystem I [GO:0009522]; photosystem II [GO:0009523]; chlorophyll binding [GO:0016168]; photosynthesis, light harvesting [GO:0009765]; protein-chromophore linkage [GO:0018298]	GO:0009522; GO:0009523; GO:0009535; GO:0009765; GO:0016021; GO:0016168; GO:0018298	chlorophyll binding [GO:0016168]	zma:542320;	K08916;	Metabolic pathways; Photosynthesis - antenna proteins;
NC_024468.2:148715826-148717026(+)	62	385	276.114	47.2714	504.957	10.6821	3.41712	0.000938352	0.0666249	542321	2	K7TXI5	Chlorophyll a-b binding protein, chloroplastic	542321 ZEAMMB73_Zm00001d026599	Zea mays (Maize)	photosynthesis, light harvesting in photosystem I [GO:0009768]; protein-chromophore linkage [GO:0018298]; response to light stimulus [GO:0009416]	chloroplast envelope [GO:0009941]; chloroplast thylakoid membrane [GO:0009535]; integral component of membrane [GO:0016021]; photosystem I [GO:0009522]; photosystem II [GO:0009523]; plastoglobule [GO:0010287]	chloroplast envelope [GO:0009941]; chloroplast thylakoid membrane [GO:0009535]; integral component of membrane [GO:0016021]; photosystem I [GO:0009522]; photosystem II [GO:0009523]; plastoglobule [GO:0010287]; chlorophyll binding [GO:0016168]; photosynthesis, light harvesting in photosystem I [GO:0009768]; protein-chromophore linkage [GO:0018298]; response to light stimulus [GO:0009416]	GO:0009416; GO:0009522; GO:0009523; GO:0009535; GO:0009768; GO:0009941; GO:0010287; GO:0016021; GO:0016168; GO:0018298	chlorophyll binding [GO:0016168]	zma:542321;	K08917;	Metabolic pathways; Photosynthesis - antenna proteins;
NC_024460.2:44100513-44102152(-)	92	1040	717.092	70.1446	1364.04	19.4461	4.28141	1.1138e-06	0.000306794	542368	5	A0A1B6PLC6	Glyceraldehyde-3-phosphate dehydrogenase (EC 1.2.1.-)	SORBI_3006G105900	Sorghum bicolor (Sorghum) (Sorghum vulgare)	glucose metabolic process [GO:0006006]	-	NAD binding [GO:0051287]; NADP binding [GO:0050661]; oxidoreductase activity, acting on the aldehyde or oxo group of donors, NAD or NADP as acceptor [GO:0016620]; glucose metabolic process [GO:0006006]	GO:0006006; GO:0016620; GO:0050661; GO:0051287	NAD binding [GO:0051287]; NADP binding [GO:0050661]; oxidoreductase activity, acting on the aldehyde or oxo group of donors, NAD or NADP as acceptor [GO:0016620]	-	-	-
NC_024467.2:68851139-68856482(-)	244	3437	2346.96	186.036	4507.89	24.2313	4.5988	5.44016e-09	3.67369e-06	542372	2	Q43267	PEP carboxylase (Phosphoenolpyruvate carboxylase 1)	542372 ZEAMMB73_Zm00001d046170	Zea mays (Maize)	carbon fixation [GO:0015977]; leaf development [GO:0048366]; tricarboxylic acid cycle [GO:0006099]	apoplast [GO:0048046]; chloroplast [GO:0009507]; cytosol [GO:0005829]	apoplast [GO:0048046]; chloroplast [GO:0009507]; cytosol [GO:0005829]; phosphoenolpyruvate carboxylase activity [GO:0008964]; carbon fixation [GO:0015977]; leaf development [GO:0048366]; tricarboxylic acid cycle [GO:0006099]	GO:0005829; GO:0006099; GO:0008964; GO:0009507; GO:0015977; GO:0048046; GO:0048366	phosphoenolpyruvate carboxylase activity [GO:0008964]	zma:542372;	K01595;	Metabolic pathways; Carbon metabolism; Pyruvate metabolism; Carbon fixation in photosynthetic organisms; Methane metabolism;
NC_024459.2:205992200-205995904(-)	91	381	284.546	69.3822	499.71	7.20229	2.84846	0.00450084	0.196293	542374	2	P15719	Malate dehydrogenase [NADP], chloroplastic (EC 1.1.1.82) (NADP-MDH)	-	Zea mays (Maize)	carbohydrate metabolic process [GO:0005975]; malate metabolic process [GO:0006108]; NADH metabolic process [GO:0006734]; oxaloacetate metabolic process [GO:0006107]; tricarboxylic acid cycle [GO:0006099]	chloroplast [GO:0009507]	chloroplast [GO:0009507]; L-malate dehydrogenase activity [GO:0030060]; malate dehydrogenase (NADP+) activity [GO:0046554]; carbohydrate metabolic process [GO:0005975]; malate metabolic process [GO:0006108]; NADH metabolic process [GO:0006734]; oxaloacetate metabolic process [GO:0006107]; tricarboxylic acid cycle [GO:0006099]	GO:0005975; GO:0006099; GO:0006107; GO:0006108; GO:0006734; GO:0009507; GO:0030060; GO:0046554	L-malate dehydrogenase activity [GO:0030060]; malate dehydrogenase (NADP+) activity [GO:0046554]	zma:542374;	K00051;	Metabolic pathways; Carbon metabolism; Pyruvate metabolism; Carbon fixation in photosynthetic organisms;
NC_024461.2:698074-701289(+)	126	852	606.765	96.0676	1117.46	11.632	3.54003	5.6903e-05	0.007915	542473	4	A0A1R3P4Z6	Triose phosphate/phosphate translocator TPT chloroplastic	ZEAMMB73_Zm00001d039258	Zea mays (Maize)	-	Golgi apparatus [GO:0005794]; integral component of membrane [GO:0016021]	Golgi apparatus [GO:0005794]; integral component of membrane [GO:0016021]; antiporter activity [GO:0015297]; transmembrane transporter activity [GO:0022857]	GO:0005794; GO:0015297; GO:0016021; GO:0022857	antiporter activity [GO:0015297]; transmembrane transporter activity [GO:0022857]	zma:542473;	K15283;	-
NC_024465.2:162636516-162637778(-)	56	770	526.305	42.6967	1009.91	23.6532	4.56396	1.58404e-06	0.000414503	542478	2	A0A3L6DZI4	Chlorophyll a-b binding protein, chloroplastic	LHCB4.1_1 Zm00014a_021027	Zea mays (Maize)	photosynthesis, light harvesting [GO:0009765]; protein-chromophore linkage [GO:0018298]	chloroplast thylakoid membrane [GO:0009535]; integral component of membrane [GO:0016021]; photosystem I [GO:0009522]; photosystem II [GO:0009523]	chloroplast thylakoid membrane [GO:0009535]; integral component of membrane [GO:0016021]; photosystem I [GO:0009522]; photosystem II [GO:0009523]; chlorophyll binding [GO:0016168]; photosynthesis, light harvesting [GO:0009765]; protein-chromophore linkage [GO:0018298]	GO:0009522; GO:0009523; GO:0009535; GO:0009765; GO:0016021; GO:0016168; GO:0018298	chlorophyll binding [GO:0016168]	zma:542478;	K08915;	Metabolic pathways; Photosynthesis - antenna proteins;
NC_024466.2:71899170-71900026(-)	80	983	675.137	60.9953	1289.28	21.1373	4.40172	8.69959e-07	0.000258322	542530	2	B4FUA1	Chlorophyll a-b binding protein, chloroplastic	542530 ZEAMMB73_Zm00001d009589	Zea mays (Maize)	photosynthesis, light harvesting in photosystem I [GO:0009768]; protein-chromophore linkage [GO:0018298]; response to light stimulus [GO:0009416]	chloroplast envelope [GO:0009941]; chloroplast thylakoid membrane [GO:0009535]; integral component of membrane [GO:0016021]; photosystem I [GO:0009522]; photosystem II [GO:0009523]; plastoglobule [GO:0010287]	chloroplast envelope [GO:0009941]; chloroplast thylakoid membrane [GO:0009535]; integral component of membrane [GO:0016021]; photosystem I [GO:0009522]; photosystem II [GO:0009523]; plastoglobule [GO:0010287]; chlorophyll binding [GO:0016168]; photosynthesis, light harvesting in photosystem I [GO:0009768]; protein-chromophore linkage [GO:0018298]; response to light stimulus [GO:0009416]	GO:0009416; GO:0009522; GO:0009523; GO:0009535; GO:0009768; GO:0009941; GO:0010287; GO:0016021; GO:0016168; GO:0018298	chlorophyll binding [GO:0016168]	zma:542530;	K08912;	Metabolic pathways; Photosynthesis - antenna proteins;
NC_024464.2:91511985-91513848(-)	22	176	123.806	16.7737	230.837	13.7618	3.7826	0.00197926	0.113207	542561	6	Q9SX19	Cysteine protease Mir1	mir1	Zea mays (Maize)	-	-	cysteine-type peptidase activity [GO:0008234]	GO:0008234	cysteine-type peptidase activity [GO:0008234]	zma:542561;	-	-
NC_024459.2:64514358-64515825(+)	757	3605	2652.7	577.168	4728.23	8.19212	3.03424	3.90139e-05	0.00596122	542571	1	Q9FEQ8	Peroxidase 2 (EC 1.11.1.7) (Plasma membrane-bound peroxidase 2) (pmPOX2)	PER2 POX2 PRX2	Zea mays (Maize)	circadian regulation of gene expression [GO:0032922]; circadian regulation of translation [GO:0097167]; hydrogen peroxide catabolic process [GO:0042744]; regulation of circadian rhythm [GO:0042752]; response to oxidative stress [GO:0006979]	extracellular region [GO:0005576]; plant-type cell wall [GO:0009505]; plasmodesma [GO:0009506]	extracellular region [GO:0005576]; plant-type cell wall [GO:0009505]; plasmodesma [GO:0009506]; heme binding [GO:0020037]; metal ion binding [GO:0046872]; peroxidase activity [GO:0004601]; circadian regulation of gene expression [GO:0032922]; circadian regulation of translation [GO:0097167]; hydrogen peroxide catabolic process [GO:0042744]; regulation of circadian rhythm [GO:0042752]; response to…	GO:0004601; GO:0005576; GO:0006979; GO:0009505; GO:0009506; GO:0020037; GO:0032922; GO:0042744; GO:0042752; GO:0046872; GO:0097167	heme binding [GO:0020037]; metal ion binding [GO:0046872]; peroxidase activity [GO:0004601]	zma:542571;	K00430;	Metabolic pathways; Biosynthesis of secondary metabolites; Phenylpropanoid biosynthesis;
NC_024461.2:139134987-139136018(+)	25	229	159.706	19.061	300.351	15.7573	3.97795	0.000726983	0.054941	542605	6	A0A078G0A7	BnaA09g06690D protein	BnaA09g06690D GSBRNA2T00005815001	Brassica napus (Rape)	photosynthesis [GO:0015979]	photosystem I [GO:0009522]	photosystem I [GO:0009522]; photosynthesis [GO:0015979]	GO:0009522; GO:0015979	-	-	-	-
NC_024466.2:140938758-140939820(+)	6	67	46.2251	4.57465	87.8756	19.2092	4.26373	0.00553431	0.224283	542632	1	Q9FQB2	Glutathione S-transferase GST 27 (EC 2.5.1.18) (Glutathione transferase27)	542632 ZEAMMB73_Zm00001d011154	Zea mays (Maize)	glutathione metabolic process [GO:0006749]	cytoplasm [GO:0005737]	cytoplasm [GO:0005737]; glutathione transferase activity [GO:0004364]; glutathione metabolic process [GO:0006749]	GO:0004364; GO:0005737; GO:0006749	glutathione transferase activity [GO:0004364]	zma:542632;	K00799;	Metabolic pathways; Glutathione metabolism; Metabolism of xenobiotics by cytochrome P450; Drug metabolism - cytochrome P450; Drug metabolism - other enzymes;
NC_024459.2:93520078-93521706(+)	621	1853	1451.91	473.476	2430.35	5.13299	2.3598	0.00129802	0.0847825	542649	5	Q94KS7	Beta-expansin 7	expB7 542649 ZEAMMB73_Zm00001d029906	Zea mays (Maize)	sexual reproduction [GO:0019953]	extracellular region [GO:0005576]	extracellular region [GO:0005576]; sexual reproduction [GO:0019953]	GO:0005576; GO:0019953	-	zma:542649;	-	-
NC_024459.2:6310322-6313633(-)	4	35	24.4775	3.04977	45.9052	15.052	3.91189	0.024935	0.576937	542672	3	Q94CH4	MLO-like protein	MLO	Zea mays (Maize)	defense response [GO:0006952]; response to biotic stimulus [GO:0009607]	integral component of membrane [GO:0016021]	integral component of membrane [GO:0016021]; calmodulin binding [GO:0005516]; defense response [GO:0006952]; response to biotic stimulus [GO:0009607]	GO:0005516; GO:0006952; GO:0009607; GO:0016021	calmodulin binding [GO:0005516]	zma:542672;	K08472;	-
NC_024463.2:7519316-7521862(-)	123	449	341.339	93.7803	588.898	6.27954	2.65066	0.00573556	0.227974	542684	3	Q6VB92	Beta-glucanase (Beta-glucanase3)	gla3 542684 ZEAMMB73_Zm00001d013269	Zea mays (Maize)	glucan catabolic process [GO:0009251]	-	beta-glucosidase activity [GO:0008422]; glucan catabolic process [GO:0009251]	GO:0008422; GO:0009251	beta-glucosidase activity [GO:0008422]	zma:542684;	K05349;	Metabolic pathways; Biosynthesis of secondary metabolites; Starch and sucrose metabolism; Cyanoamino acid metabolism; Phenylpropanoid biosynthesis;
NC_024466.2:166917903-166923240(+)	4	47	32.3469	3.04977	61.6441	20.2127	4.33719	0.00974404	0.325796	542711	1	P31927	Sucrose-phosphate synthase (EC 2.4.1.14) (UDP-glucose-fructose-phosphate glucosyltransferase)	SPS	Zea mays (Maize)	sucrose biosynthetic process [GO:0005986]	-	sucrose synthase activity [GO:0016157]; sucrose-phosphate synthase activity [GO:0046524]; sucrose biosynthetic process [GO:0005986]	GO:0005986; GO:0016157; GO:0046524	sucrose-phosphate synthase activity [GO:0046524]; sucrose synthase activity [GO:0016157]	zma:542711;	K00696;	Metabolic pathways; Biosynthesis of secondary metabolites; Starch and sucrose metabolism;
NC_024468.2:147240629-147245096(-)	272	1149	857.192	207.384	1507	7.26671	2.8613	0.000348068	0.032241	542746	4	P25462	Glutamine synthetase, chloroplastic (EC 6.3.1.2) (GS2) (Glutamate--ammonia ligase)	GLN2	Zea mays (Maize)	glutamine biosynthetic process [GO:0006542]	chloroplast [GO:0009507]	chloroplast [GO:0009507]; ATP binding [GO:0005524]; glutamate-ammonia ligase activity [GO:0004356]; glutamine biosynthetic process [GO:0006542]	GO:0004356; GO:0005524; GO:0006542; GO:0009507	ATP binding [GO:0005524]; glutamate-ammonia ligase activity [GO:0004356]	-	-	-
NC_024467.2:136350930-136352624(+)	64	266	198.838	48.7963	348.879	7.14971	2.83788	0.00816114	0.290306	606405	3	Q7XYY1	Hexosyltransferase (EC 2.4.1.-)	gols3 606405 ZEAMMB73_Zm00001d047582	Zea mays (Maize)	-	-	transferase activity, transferring glycosyl groups [GO:0016757]	GO:0016757	transferase activity, transferring glycosyl groups [GO:0016757]	zma:606405;	K18819;	Metabolic pathways; Galactose metabolism;
NC_024462.2:245649167-245650857(-)	1837	17367	12089.4	1400.61	22778.1	16.2631	4.02353	9.15271e-06	0.00180757	606442	2	B4FSV9	Nitrate transport1	606442 ZEAMMB73_Zm00001d054060	Zea mays (Maize)	cellular response to nitrate [GO:0071249]; nitrate transport [GO:0015706]	integral component of membrane [GO:0016021]; plant-type vacuole membrane [GO:0009705]; plasma membrane [GO:0005886]	integral component of membrane [GO:0016021]; plant-type vacuole membrane [GO:0009705]; plasma membrane [GO:0005886]; nitrate transmembrane transporter activity [GO:0015112]; cellular response to nitrate [GO:0071249]; nitrate transport [GO:0015706]	GO:0005886; GO:0009705; GO:0015112; GO:0015706; GO:0016021; GO:0071249	nitrate transmembrane transporter activity [GO:0015112]	zma:606442;	K02575;	Nitrogen metabolism;
NC_024468.2:73709085-73712625(-)	0	14	9.18103	0	18.3621	Inf	Inf	0.0259723	0.584315	732751	0	Q2NM15	(E)-beta-farnesene synthase (EC 4.2.3.47) ((+)-germacrene D synthase) (EC 4.2.3.77) ((E)-alpha-bergamotene synthase) (EC 4.2.3.81) (Alpha-copaene synthase) (EC 4.2.3.133) (Alpha-muurolene synthase) (EC 4.2.3.125) (Beta-bisabolene synthase) (EC 4.2.3.55) (Beta-caryophyllene synthase) (EC 4.2.3.57) (Delta-cadinene synthase) (EC 4.2.3.-) (Sesquiphellandrene synthase) (EC 4.2.3.123) (Sesquisabinene A…	TPS10	Zea mays (Maize)	defense response [GO:0006952]; terpenoid biosynthetic process [GO:0016114]	cytoplasm [GO:0005737]	cytoplasm [GO:0005737]; alpha-copaene synthase activity [GO:0102877]; alpha-zingiberene synthase activity [GO:0102884]; beta-sesquiphellandrene synthase activity [GO:0102887]; magnesium ion binding [GO:0000287]; terpene synthase activity [GO:0010333]; defense response [GO:0006952]; terpenoid biosynthetic process [GO:0016114]	GO:0000287; GO:0005737; GO:0006952; GO:0010333; GO:0016114; GO:0102877; GO:0102884; GO:0102887	alpha-copaene synthase activity [GO:0102877]; alpha-zingiberene synthase activity [GO:0102884]; beta-sesquiphellandrene synthase activity [GO:0102887]; magnesium ion binding [GO:0000287]; terpene synthase activity [GO:0010333]	zma:732751;	K14174;	Sesquiterpenoid and triterpenoid biosynthesis;
NC_024463.2:73220320-73222932(-)	4	46	31.6911	3.04977	60.3325	19.7827	4.30616	0.0104878	0.343319	732758	0	Q29VN2	Terpene synthase 2, chloroplastic ((3S,6E)-nerolidol synthase) (EC 4.2.3.48) ((E,E)-geranyllinalool synthase) (EC 4.2.3.144) (S-(+)-linalool synthase) (EC 4.2.3.25)	TPS2 ZEAMMB73_Zm00001d015053	Zea mays (Maize)	defense response [GO:0006952]; diterpenoid biosynthetic process [GO:0016102]; monoterpene biosynthetic process [GO:0043693]; regulation of defense response [GO:0031347]; response to wounding [GO:0009611]; sesquiterpene biosynthetic process [GO:0051762]	chloroplast [GO:0009507]	chloroplast [GO:0009507]; (E,E)-geranyllinalool synthase activity [GO:0080013]; magnesium ion binding [GO:0000287]; S-linalool synthase activity [GO:0034007]; sesquiterpene synthase activity [GO:0010334]; defense response [GO:0006952]; diterpenoid biosynthetic process [GO:0016102]; monoterpene biosynthetic process [GO:0043693]; regulation of defense response [GO:0031347]; response to wounding [GO…	GO:0000287; GO:0006952; GO:0009507; GO:0009611; GO:0010334; GO:0016102; GO:0031347; GO:0034007; GO:0043693; GO:0051762; GO:0080013	(E,E)-geranyllinalool synthase activity [GO:0080013]; magnesium ion binding [GO:0000287]; sesquiterpene synthase activity [GO:0010334]; S-linalool synthase activity [GO:0034007]	zma:732758;	K15086;	Biosynthesis of secondary metabolites; Monoterpenoid biosynthesis;
NC_024467.2:10972300-10977429(+)	782	2834	2156.62	596.229	3717.01	6.23419	2.6402	0.000286494	0.0271994	732777	6	B4F8Y3	BHLH transcription factor (Pi starvation-induced transcription factor1)	732777 bHLH171 ZEAMMB73_Zm00001d045046	Zea mays (Maize)	-	nucleus [GO:0005634]	nucleus [GO:0005634]; DNA-binding transcription activator activity, RNA polymerase II-specific [GO:0001228]; protein dimerization activity [GO:0046983]	GO:0001228; GO:0005634; GO:0046983	DNA-binding transcription activator activity, RNA polymerase II-specific [GO:0001228]; protein dimerization activity [GO:0046983]	-	-	-
NC_024463.2:185262716-185263829(-)	8986	40476	29969.3	6851.3	53087.3	7.74851	2.95392	0.00902731	0.311844	778437	5	Q0VH26	High-affinity nitrate transporter	NAR2.1	Zea mays (Maize)	nitrate assimilation [GO:0042128]; nitrate transport [GO:0015706]; response to nitrate [GO:0010167]	integral component of membrane [GO:0016021]; plasma membrane [GO:0005886]	integral component of membrane [GO:0016021]; plasma membrane [GO:0005886]; nitrate assimilation [GO:0042128]; nitrate transport [GO:0015706]; response to nitrate [GO:0010167]	GO:0005886; GO:0010167; GO:0015706; GO:0016021; GO:0042128	-	zma:778437;	-	-
NC_007982.1:372870-373193(-)	13	82	58.7305	9.91174	107.549	10.8507	3.43971	0.0133533	0.396791	4055873	7	Q6R9B6	Uncharacterized protein orf107-b	orf107-b 4055873	Zea mays (Maize)	-	mitochondrion [GO:0005739]	mitochondrion [GO:0005739]	GO:0005739	-	-	-	-
NC_024468.2:140869496-140871295(-)	17	71	53.0417	12.9615	93.1219	7.1845	2.84489	0.0391644	0.740956	100037740	3	K7TN71	Putative MYB DNA-binding domain superfamily protein	100037740 ZEAMMB73_Zm00001d026203	Zea mays (Maize)	cell differentiation [GO:0030154]	nucleus [GO:0005634]	nucleus [GO:0005634]; DNA-binding transcription factor activity [GO:0003700]; sequence-specific DNA binding [GO:0043565]; transcription regulatory region DNA binding [GO:0044212]; cell differentiation [GO:0030154]	GO:0003700; GO:0005634; GO:0030154; GO:0043565; GO:0044212	DNA-binding transcription factor activity [GO:0003700]; sequence-specific DNA binding [GO:0043565]; transcription regulatory region DNA binding [GO:0044212]	zma:100037740;	K09422;	-
NC_024465.2:178123599-178125880(-)	299	2326	1639.35	227.97	3050.73	13.3821	3.74224	1.10167e-06	0.000305461	100125639	1	A5H452	Peroxidase 70 (EC 1.11.1.7) (Plasma membrane-bound peroxidase 2b) (pmPOX2b)	PER70 POX2B PRX70	Zea mays (Maize)	hydrogen peroxide catabolic process [GO:0042744]; response to oxidative stress [GO:0006979]	extracellular region [GO:0005576]	extracellular region [GO:0005576]; heme binding [GO:0020037]; metal ion binding [GO:0046872]; peroxidase activity [GO:0004601]; hydrogen peroxide catabolic process [GO:0042744]; response to oxidative stress [GO:0006979]	GO:0004601; GO:0005576; GO:0006979; GO:0020037; GO:0042744; GO:0046872	heme binding [GO:0020037]; metal ion binding [GO:0046872]; peroxidase activity [GO:0004601]	zma:100125639;	K00430;	Metabolic pathways; Biosynthesis of secondary metabolites; Phenylpropanoid biosynthesis;
NC_024461.2:146545497-146548247(-)	1054	14068	9627.43	803.613	18451.2	22.9604	4.52107	3.24895e-07	0.000112419	100158231	2	C0HIM9	Isopentenyl transferase1	100158231 ZEAMMB73_Zm00001d041982	Zea mays (Maize)	cytokinin biosynthetic process [GO:0009691]; tRNA modification [GO:0006400]	cytosol [GO:0005829]; mitochondrion [GO:0005739]	cytosol [GO:0005829]; mitochondrion [GO:0005739]; AMP dimethylallyltransferase activity [GO:0009824]; ATP binding [GO:0005524]; tRNA dimethylallyltransferase activity [GO:0052381]; cytokinin biosynthetic process [GO:0009691]; tRNA modification [GO:0006400]	GO:0005524; GO:0005739; GO:0005829; GO:0006400; GO:0009691; GO:0009824; GO:0052381	AMP dimethylallyltransferase activity [GO:0009824]; ATP binding [GO:0005524]; tRNA dimethylallyltransferase activity [GO:0052381]	zma:100158231;	K00791;	Metabolic pathways; Biosynthesis of secondary metabolites; Zeatin biosynthesis;
NC_024468.2:123295271-123297912(+)	2	31	21.0919	1.52488	40.6589	26.6636	4.7368	0.0144092	0.415484	100191144	1	B4F7S7	Aldose 1-epimerase (EC 5.1.3.3) (Galactose mutarotase)	100191144 ZEAMMB73_Zm00001d025586	Zea mays (Maize)	galactose catabolic process via UDP-galactose [GO:0033499]; glucose metabolic process [GO:0006006]	-	aldose 1-epimerase activity [GO:0004034]; carbohydrate binding [GO:0030246]; galactose catabolic process via UDP-galactose [GO:0033499]; glucose metabolic process [GO:0006006]	GO:0004034; GO:0006006; GO:0030246; GO:0033499	aldose 1-epimerase activity [GO:0004034]; carbohydrate binding [GO:0030246]	zma:100191144;	K01785;	Metabolic pathways; Biosynthesis of secondary metabolites; Glycolysis_Gluconeogenesis; Galactose metabolism;
NC_024468.2:34278533-34282752(+)	6	75	51.4714	4.57465	98.3682	21.5029	4.42646	0.00351775	0.1689	100191178	6	B4F7W6	GDSL esterase/lipase	100191178 ZEAMMB73_Zm00001d023984	Zea mays (Maize)	-	-	hydrolase activity, acting on ester bonds [GO:0016788]	GO:0016788	hydrolase activity, acting on ester bonds [GO:0016788]	zma:100191178;	-	-
NC_024460.2:189505958-189507954(-)	288	863	675.737	219.583	1131.89	5.15472	2.36589	0.00399067	0.18368	100191257	3	B4F860	Protein TIFY 10B (TIFY transcription factor) (TIFY15)	100191257 ZEAMMB73_Zm00001d005813	Zea mays (Maize)	regulation of defense response [GO:0031347]; regulation of jasmonic acid mediated signaling pathway [GO:2000022]; response to wounding [GO:0009611]	nucleus [GO:0005634]	nucleus [GO:0005634]; regulation of defense response [GO:0031347]; regulation of jasmonic acid mediated signaling pathway [GO:2000022]; response to wounding [GO:0009611]	GO:0005634; GO:0009611; GO:0031347; GO:2000022	-	zma:100191257;	K13464;	Plant hormone signal transduction;
NC_024463.2:216633715-216636170(+)	391	1161	910.427	298.115	1522.74	5.1079	2.35273	0.00247747	0.131968	100191321	4	A0A3L6EQH9	1-aminocyclopropane-1-carboxylate oxidase 1	ACO1_0 Zm00014a_011110	Zea mays (Maize)	-	-	metal ion binding [GO:0046872]; oxidoreductase activity [GO:0016491]	GO:0016491; GO:0046872	metal ion binding [GO:0046872]; oxidoreductase activity [GO:0016491]	zma:100191321;	K05933;	Metabolic pathways; Biosynthesis of secondary metabolites; Cysteine and methionine metabolism;
NC_024465.2:30757010-30758824(+)	0	12	7.86946	0	15.7389	Inf	Inf	0.0375796	0.723863	100191366	9	A0A3L6DYR9	Myosin-2	VIII-2_0 Zm00014a_030961	Zea mays (Maize)	-	-	-	-	-	zma:100191366;	-	-
NC_024460.2:144210174-144212630(-)	6	49	34.4209	4.57465	64.2672	14.0486	3.81235	0.0168968	0.454943	100191486	1	UPI0002210EBC	Exocyst subunit Exo70 family protein;Exocyst subunit Exo70 family protein;Uncharacterized protein;exocyst complex component EXO70B1;Exocyst complex component EXO70B1;exocyst subunit exo70 family protein C1;;;;	ZEAMMB73_Zm00001d004846;EXO70B1_3;LOC100191486;LOC100191486;EXO70B1_3;ZEAMMB73_Zm00001d004846;;;;	Zea mays (Maize)	-	-	-	-	-	-	-	-
NC_024467.2:25257676-25261398(+)	178	1467	1029.9	135.715	1924.08	14.1774	3.82552	2.20495e-06	0.000543041	100191494	5	B6SVF4	Oligopeptide transporter 7 (Oligopeptide transporter 9)	100191494 ZEAMMB73_Zm00001d045519	Zea mays (Maize)	transmembrane transport [GO:0055085]	integral component of membrane [GO:0016021]	integral component of membrane [GO:0016021]; transmembrane transport [GO:0055085]	GO:0016021; GO:0055085	-	zma:100191494;	-	-
NC_024463.2:193677608-193678630(-)	9	47	34.253	6.86197	61.6441	8.98343	3.16727	0.0395456	0.743465	100191544	6	B6UCW8	Ferredoxin-thioredoxin reductase, variable chain	100191544 ZEAMMB73_Zm00001d017364	Zea mays (Maize)	photosynthesis [GO:0015979]	-	photosynthesis [GO:0015979]	GO:0015979	-	zma:100191544;	-	-
NC_024467.2:83394267-83396208(+)	2	30	20.4361	1.52488	39.3473	25.8035	4.68949	0.0159292	0.439675	100191563	5	B4F991	GATA transcription factor 20	100191563 ZEAMMB73_Zm00001d046354	Zea mays (Maize)	regulation of transcription, DNA-templated [GO:0006355]	-	sequence-specific DNA binding [GO:0043565]; zinc ion binding [GO:0008270]; regulation of transcription, DNA-templated [GO:0006355]	GO:0006355; GO:0008270; GO:0043565	sequence-specific DNA binding [GO:0043565]; zinc ion binding [GO:0008270]	zma:100191563;	-	-
NC_024459.2:7401580-7402892(+)	134	391	307.497	102.167	512.826	5.01948	2.32754	0.0162896	0.444602	100191592	3	B4F9D5	Basic endochitinase B	100191592 ZEAMMB73_Zm00001d027524	Zea mays (Maize)	carbohydrate metabolic process [GO:0005975]; cell wall macromolecule catabolic process [GO:0016998]; chitin catabolic process [GO:0006032]; defense response to fungus [GO:0050832]	-	chitinase activity [GO:0004568]; carbohydrate metabolic process [GO:0005975]; cell wall macromolecule catabolic process [GO:0016998]; chitin catabolic process [GO:0006032]; defense response to fungus [GO:0050832]	GO:0004568; GO:0005975; GO:0006032; GO:0016998; GO:0050832	chitinase activity [GO:0004568]	zma:100191592;	K20547;	Metabolic pathways; Amino sugar and nucleotide sugar metabolism; MAPK signaling pathway - plant;
NC_024459.2:227680106-227684609(+)	89	314	239.846	67.8573	411.835	6.06913	2.60149	0.0112539	0.357494	100191613	9	B4F9G7	Uncharacterized protein	100191613 ZEAMMB73_Zm00001d032469	Zea mays (Maize)	-	-	-	-	-	zma:100191613;	-	-
NC_024465.2:129916931-129919858(-)	11	95	66.4933	8.38686	124.6	14.8565	3.89303	0.00507012	0.21145	100191697	3	B4F9T8	Abscisic acid 8'-hydroxylase4	100191697 ZEAMMB73_Zm00001d020717	Zea mays (Maize)	brassinosteroid biosynthetic process [GO:0016132]; brassinosteroid homeostasis [GO:0010268]; multicellular organism development [GO:0007275]; oxidation-reduction process [GO:0055114]; sterol metabolic process [GO:0016125]	-	(+)-abscisic acid 8'-hydroxylase activity [GO:0010295]; heme binding [GO:0020037]; iron ion binding [GO:0005506]; monooxygenase activity [GO:0004497]; oxidoreductase activity [GO:0016491]; brassinosteroid biosynthetic process [GO:0016132]; brassinosteroid homeostasis [GO:0010268]; multicellular organism development [GO:0007275]; oxidation-reduction process [GO:0055114]; sterol metabolic process […	GO:0004497; GO:0005506; GO:0007275; GO:0010268; GO:0010295; GO:0016125; GO:0016132; GO:0016491; GO:0020037; GO:0055114	(+)-abscisic acid 8'-hydroxylase activity [GO:0010295]; heme binding [GO:0020037]; iron ion binding [GO:0005506]; monooxygenase activity [GO:0004497]; oxidoreductase activity [GO:0016491]	zma:100191697;	K09843;	Carotenoid biosynthesis;
NC_024467.2:150994382-150997566(-)	40	164	122.798	30.4977	215.098	7.05295	2.81823	0.0161366	0.442732	100191699	6	B7ZYY5	GH10 domain-containing protein	-	Zea mays (Maize)	carbohydrate metabolic process [GO:0005975]	-	hydrolase activity, hydrolyzing O-glycosyl compounds [GO:0004553]; carbohydrate metabolic process [GO:0005975]	GO:0004553; GO:0005975	hydrolase activity, hydrolyzing O-glycosyl compounds [GO:0004553]	zma:100191699;	-	-
NC_024460.2:213805278-213811979(+)	125	797	570.316	95.3052	1045.33	10.9682	3.45525	9.9358e-05	0.0115632	100191715	2	A0A3L6FSS8	Chlorophyll a-b binding protein, chloroplastic	CAB7_0 Zm00014a_030110	Zea mays (Maize)	photosynthesis, light harvesting [GO:0009765]; protein-chromophore linkage [GO:0018298]	chloroplast thylakoid membrane [GO:0009535]; integral component of membrane [GO:0016021]; photosystem I [GO:0009522]; photosystem II [GO:0009523]	chloroplast thylakoid membrane [GO:0009535]; integral component of membrane [GO:0016021]; photosystem I [GO:0009522]; photosystem II [GO:0009523]; chlorophyll binding [GO:0016168]; photosynthesis, light harvesting [GO:0009765]; protein-chromophore linkage [GO:0018298]	GO:0009522; GO:0009523; GO:0009535; GO:0009765; GO:0016021; GO:0016168; GO:0018298	chlorophyll binding [GO:0016168]	zma:100191715;	K08908;	Metabolic pathways; Photosynthesis - antenna proteins;
NC_024463.2:6938132-6944099(-)	81	336	251.224	61.7578	440.689	7.13577	2.83507	0.00574684	0.227974	100191751	3	A0A1D6GGS2	Cyclic nucleotide-gated ion channel 2	100191751 ZEAMMB73_Zm00001d013243	Zea mays (Maize)	-	integral component of membrane [GO:0016021]	integral component of membrane [GO:0016021]; ion channel activity [GO:0005216]	GO:0005216; GO:0016021	ion channel activity [GO:0005216]	zma:100191751;	K05391;	Plant-pathogen interaction;
NC_024461.2:190701685-190704770(+)	24	379	257.693	18.2986	497.087	27.1653	4.76369	2.0546e-05	0.00354	100191787	4	B4FA56	Auxin efflux carrier component	PIN9	Zea mays (Maize)	auxin-activated signaling pathway [GO:0009734]; transmembrane transport [GO:0055085]	integral component of membrane [GO:0016021]	integral component of membrane [GO:0016021]; auxin-activated signaling pathway [GO:0009734]; transmembrane transport [GO:0055085]	GO:0009734; GO:0016021; GO:0055085	-	zma:100191787;	K13947;	-
NC_024462.2:150629045-150631230(+)	15	179	123.104	11.4366	234.772	20.5281	4.35953	0.000554454	0.0457923	100191789	3	B4FA59	(+)-neomenthol dehydrogenase	100191789 ZEAMMB73_Zm00001d051251	Zea mays (Maize)	oxidation-reduction process [GO:0055114]	membrane [GO:0016020]	membrane [GO:0016020]; oxidation-reduction process [GO:0055114]	GO:0016020; GO:0055114	-	zma:100191789;	K15095;	Biosynthesis of secondary metabolites; Monoterpenoid biosynthesis;
NW_017972182.1:458745-460486(+)	1	55	36.4496	0.762442	72.1367	94.6127	6.56396	0.000831031	0.0604056	100191842	5	B4FAD5	Triacylglycerol lipase like protein	100191842	Zea mays (Maize)	lipid metabolic process [GO:0006629]	-	phospholipase activity [GO:0004620]; lipid metabolic process [GO:0006629]	GO:0004620; GO:0006629	phospholipase activity [GO:0004620]	zma:100191842;	-	-
NC_024465.2:122218761-122221535(-)	34	200	144.119	25.923	262.315	10.119	3.339	0.00410366	0.187086	100192101	6	B6T7V1	WAT1-related protein	100192101 ZEAMMB73_Zm00001d020556	Zea mays (Maize)	-	integral component of membrane [GO:0016021]; plasma membrane [GO:0005886]	integral component of membrane [GO:0016021]; plasma membrane [GO:0005886]; transmembrane transporter activity [GO:0022857]	GO:0005886; GO:0016021; GO:0022857	transmembrane transporter activity [GO:0022857]	-	-	-
NC_024462.2:191250747-191252340(+)	31	126	94.4471	23.6357	165.259	6.99191	2.80569	0.0224721	0.543769	100192114	2	B4FBE0	Glycosyltransferase (EC 2.4.1.-)	100192114 ZEAMMB73_Zm00001d052492	Zea mays (Maize)	-	intracellular membrane-bounded organelle [GO:0043231]	intracellular membrane-bounded organelle [GO:0043231]; transferase activity, transferring hexosyl groups [GO:0016758]; UDP-glycosyltransferase activity [GO:0008194]	GO:0008194; GO:0016758; GO:0043231	transferase activity, transferring hexosyl groups [GO:0016758]; UDP-glycosyltransferase activity [GO:0008194]	zma:100192114;	K22772;	Biosynthesis of secondary metabolites; Flavone and flavonol biosynthesis;
NC_024460.2:63973922-63976277(-)	141	359	289.18	107.504	470.856	4.37988	2.13089	0.0287254	0.620255	100192493	10	C4J6W9	Uncharacterized protein	-	Zea mays (Maize)	-	-	-	-	-	zma:100192493;	-	-
NC_024468.2:133837267-133839226(+)	1	23	15.4643	0.762442	30.1662	39.5653	5.30616	0.0179807	0.471043	100192556	10	B4FBT1	Uncharacterized protein	-	Zea mays (Maize)	-	-	-	-	-	zma:100192556;	-	-
NC_024460.2:212801042-212802373(-)	646	2494	1881.8	492.537	3271.07	6.64126	2.73146	0.00019442	0.0199635	100192691	10	A0A1D6EZ75	Remorin family protein	100192691 ZEAMMB73_Zm00001d006626	Zea mays (Maize)	-	-	-	-	-	-	-	-
NC_024467.2:29037484-29038303(+)	104	401	302.618	79.2939	525.942	6.63281	2.72962	0.00564146	0.226242	100192779	3	A0A3L6DB53	Plastocyanin	PETE_0 Zm00014a_001233	Zea mays (Maize)	-	chloroplast thylakoid membrane [GO:0009535]	chloroplast thylakoid membrane [GO:0009535]; copper ion binding [GO:0005507]; electron transfer activity [GO:0009055]	GO:0005507; GO:0009055; GO:0009535	copper ion binding [GO:0005507]; electron transfer activity [GO:0009055]	zma:100192779;	K02638;	Photosynthesis;
NC_024467.2:124157677-124158776(+)	118	314	250.901	89.9681	411.835	4.57756	2.19458	0.0287019	0.620255	100192837	6	B4FCU3	Jacalin-type lectin domain-containing protein	100192837 ZEAMMB73_Zm00001d047252	Zea mays (Maize)	-	-	carbohydrate binding [GO:0030246]	GO:0030246	carbohydrate binding [GO:0030246]	zma:100192837;	-	-
NC_024459.2:73971569-73973965(+)	39	136	104.055	29.7352	178.374	5.99876	2.58466	0.0307746	0.647148	100193126	4	A0A317YCU1	Dof zinc finger protein PBF	PBF_1 Zm00014a_042525	Zea mays (Maize)	regulation of transcription, DNA-templated [GO:0006355]	nucleus [GO:0005634]	nucleus [GO:0005634]; DNA binding [GO:0003677]; regulation of transcription, DNA-templated [GO:0006355]	GO:0003677; GO:0005634; GO:0006355	DNA binding [GO:0003677]	zma:100193126;	-	-
NC_024465.2:173850985-173853063(+)	40	127	98.5339	30.4977	166.57	5.46173	2.44936	0.0416811	0.769107	100193196	3	B4FA78	Transcription factor MYB46	100193196 ZEAMMB73_Zm00001d022259	Zea mays (Maize)	cell differentiation [GO:0030154]; regulation of stomatal movement [GO:0010119]	nucleus [GO:0005634]	nucleus [GO:0005634]; DNA-binding transcription factor activity [GO:0003700]; sequence-specific DNA binding [GO:0043565]; transcription regulatory region DNA binding [GO:0044212]; cell differentiation [GO:0030154]; regulation of stomatal movement [GO:0010119]	GO:0003700; GO:0005634; GO:0010119; GO:0030154; GO:0043565; GO:0044212	DNA-binding transcription factor activity [GO:0003700]; sequence-specific DNA binding [GO:0043565]; transcription regulatory region DNA binding [GO:0044212]	zma:100193196;	K09422;	-
NC_024463.2:69417500-69418768(+)	259	639	517.785	197.472	838.097	4.24412	2.08547	0.0154047	0.433735	100193279	0	A0A3L6EUK6	L-lactate dehydrogenase (EC 1.1.1.27)	LDHA Zm00014a_009922	Zea mays (Maize)	carbohydrate metabolic process [GO:0005975]; carboxylic acid metabolic process [GO:0019752]	cytoplasm [GO:0005737]	cytoplasm [GO:0005737]; L-lactate dehydrogenase activity [GO:0004459]; carbohydrate metabolic process [GO:0005975]; carboxylic acid metabolic process [GO:0019752]	GO:0004459; GO:0005737; GO:0005975; GO:0019752	L-lactate dehydrogenase activity [GO:0004459]	zma:100193279;	K00016;	Metabolic pathways; Biosynthesis of secondary metabolites; Glycolysis_Gluconeogenesis; Pyruvate metabolism; Propanoate metabolism; Cysteine and methionine metabolism;
NC_024460.2:24060490-24062482(+)	0	26	17.0505	0	34.101	Inf	Inf	0.00426439	0.190568	100193442	5	B4FF18	Axial regulator YABBY 1	100193442 ZEAMMB73_Zm00001d002829	Zea mays (Maize)	abaxial cell fate specification [GO:0010158]; cell fate commitment [GO:0045165]; fruit development [GO:0010154]; polarity specification of adaxial/abaxial axis [GO:0009944]; regulation of leaf development [GO:2000024]; regulation of shoot apical meristem development [GO:1902183]	nucleus [GO:0005634]	nucleus [GO:0005634]; abaxial cell fate specification [GO:0010158]; cell fate commitment [GO:0045165]; fruit development [GO:0010154]; polarity specification of adaxial/abaxial axis [GO:0009944]; regulation of leaf development [GO:2000024]; regulation of shoot apical meristem development [GO:1902183]	GO:0005634; GO:0009944; GO:0010154; GO:0010158; GO:0045165; GO:1902183; GO:2000024	-	zma:100193442;	-	-
NC_024468.2:130620807-130623963(+)	10	57	41.1921	7.62442	74.7598	9.80532	3.29356	0.026813	0.593543	100193489	6	B4FF69	GDSL esterase/lipase LTL1	100193489 ZEAMMB73_Zm00001d025818	Zea mays (Maize)	-	-	hydrolase activity, acting on ester bonds [GO:0016788]	GO:0016788	hydrolase activity, acting on ester bonds [GO:0016788]	zma:100193489;	-	-
NC_024461.2:182057699-182061369(+)	63	261	195.178	48.0338	342.321	7.12667	2.83323	0.00847901	0.297569	100193545	7	B4FFE3	RING-CH-type domain-containing protein	-	Zea mays (Maize)	-	-	zinc ion binding [GO:0008270]	GO:0008270	zinc ion binding [GO:0008270]	zma:100193545;	-	-
NC_024462.2:148145699-148150941(+)	1	82	54.1558	0.762442	107.549	141.059	7.14015	0.000126617	0.0140615	100193626	1	B7ZYV4	Arginine decarboxylase (EC 4.1.1.19)	100193626 ZEAMMB73_Zm00001d051194	Zea mays (Maize)	arginine catabolic process [GO:0006527]; putrescine biosynthetic process from arginine [GO:0033388]; spermidine biosynthetic process [GO:0008295]	-	arginine decarboxylase activity [GO:0008792]; arginine catabolic process [GO:0006527]; putrescine biosynthetic process from arginine [GO:0033388]; spermidine biosynthetic process [GO:0008295]	GO:0006527; GO:0008295; GO:0008792; GO:0033388	arginine decarboxylase activity [GO:0008792]	zma:100193626;	K01583;	Metabolic pathways; Arginine and proline metabolism;
NC_024461.2:132584804-132587348(-)	0	91	59.6767	0	119.353	Inf	Inf	1.78162e-05	0.00314739	100193680	10	B4FFX4	Uncharacterized protein	-	Zea mays (Maize)	-	-	-	-	-	zma:100193680;	-	-
NC_024465.2:162356298-162358031(+)	6	38	27.2073	4.57465	49.8399	10.8948	3.44557	0.036628	0.716273	100193798	6	B4FGC2	Glycosyltransferase (EC 2.4.1.-)	-	Zea mays (Maize)	-	-	transferase activity, transferring hexosyl groups [GO:0016758]	GO:0016758	transferase activity, transferring hexosyl groups [GO:0016758]	zma:100193798;	-	-
NC_024464.2:169031027-169032003(+)	160	1248	879.419	121.991	1636.85	13.4178	3.74608	5.75964e-06	0.00122407	100193833	2	B4FQ80	Chlorophyll a-b binding protein, chloroplastic	100193833 ZEAMMB73_Zm00001d039040	Zea mays (Maize)	photosynthesis, light harvesting in photosystem I [GO:0009768]; protein-chromophore linkage [GO:0018298]; response to light stimulus [GO:0009416]	chloroplast envelope [GO:0009941]; chloroplast thylakoid membrane [GO:0009535]; integral component of membrane [GO:0016021]; photosystem I [GO:0009522]; photosystem II [GO:0009523]; plastoglobule [GO:0010287]	chloroplast envelope [GO:0009941]; chloroplast thylakoid membrane [GO:0009535]; integral component of membrane [GO:0016021]; photosystem I [GO:0009522]; photosystem II [GO:0009523]; plastoglobule [GO:0010287]; chlorophyll binding [GO:0016168]; photosynthesis, light harvesting in photosystem I [GO:0009768]; protein-chromophore linkage [GO:0018298]; response to light stimulus [GO:0009416]	GO:0009416; GO:0009522; GO:0009523; GO:0009535; GO:0009768; GO:0009941; GO:0010287; GO:0016021; GO:0016168; GO:0018298	chlorophyll binding [GO:0016168]	zma:100193833;	K08912;	Metabolic pathways; Photosynthesis - antenna proteins;
NC_024468.2:147769395-147773383(-)	167	477	376.475	127.328	625.622	4.91347	2.29674	0.0133512	0.396791	100193984	2	B4FH02	GTP cyclohydrolase 1	100193984 ZEAMMB73_Zm00001d026531	Zea mays (Maize)	tetrahydrobiopterin biosynthetic process [GO:0006729]; tetrahydrofolate biosynthetic process [GO:0046654]	cytoplasm [GO:0005737]	cytoplasm [GO:0005737]; GTP binding [GO:0005525]; GTP cyclohydrolase I activity [GO:0003934]; zinc ion binding [GO:0008270]; tetrahydrobiopterin biosynthetic process [GO:0006729]; tetrahydrofolate biosynthetic process [GO:0046654]	GO:0003934; GO:0005525; GO:0005737; GO:0006729; GO:0008270; GO:0046654	GTP binding [GO:0005525]; GTP cyclohydrolase I activity [GO:0003934]; zinc ion binding [GO:0008270]	zma:100193984;	K01495;	Metabolic pathways; Folate biosynthesis;
NC_024465.2:101003482-101007474(+)	17	880	583.574	12.9615	1154.19	89.0473	6.4765	3.11996e-10	2.96878e-07	100194036	-	-	-	-	-	-	-	-	-	-	-	-	-
NC_024462.2:245631182-245633294(+)	172	560	432.811	131.14	734.482	5.60075	2.48562	0.00612306	0.239589	100194065	5	B4FHB5	WAT1-related protein	100194065 ZEAMMB73_Zm00001d054055	Zea mays (Maize)	-	integral component of membrane [GO:0016021]; plasma membrane [GO:0005886]	integral component of membrane [GO:0016021]; plasma membrane [GO:0005886]; transmembrane transporter activity [GO:0022857]	GO:0005886; GO:0016021; GO:0022857	transmembrane transporter activity [GO:0022857]	zma:100194065;	-	-
NC_024462.2:188988468-188990454(-)	274	651	531.372	208.909	853.836	4.08712	2.03108	0.0174696	0.463802	100194079	7	A0A1D6QGV0	TRAF-like superfamily protein	ZEAMMB73_Zm00001d052392	Zea mays (Maize)	-	-	zinc ion binding [GO:0008270]	GO:0008270	zinc ion binding [GO:0008270]	-	-	-
NC_024464.2:123791598-123793115(-)	7	120	81.3631	5.33709	157.389	29.4897	4.88214	0.000563571	0.0461754	100194125	3	A0A096SRM5	UDP-glycosyltransferase 708A6 (EC 2.4.1.-)	UGT708A6	Zea mays (Maize)	-	intracellular membrane-bounded organelle [GO:0043231]	intracellular membrane-bounded organelle [GO:0043231]; flavanone 7-O-beta-glucosyltransferase activity [GO:0047243]; UDP-glucosyltransferase activity [GO:0035251]; UDP-glycosyltransferase activity [GO:0008194]	GO:0008194; GO:0035251; GO:0043231; GO:0047243	flavanone 7-O-beta-glucosyltransferase activity [GO:0047243]; UDP-glucosyltransferase activity [GO:0035251]; UDP-glycosyltransferase activity [GO:0008194]	zma:100194125;	K23154;	-
NC_024460.2:105273278-105274907(+)	35	255	180.569	26.6855	334.452	12.5331	3.64767	0.00126832	0.0836251	100194135	9	A0A3L6G318	Natterin-3	NATT3_0 Zm00014a_041369 Zm00014a_041370	Zea mays (Maize)	-	-	-	-	-	zma:100194135;zma:103646782;	-	-
NC_024463.2:7406160-7408459(-)	115	521	385.506	87.6808	683.331	7.7934	2.96225	0.00174995	0.103925	100194167	9	B4FHP0	Transcriptional adapter ADA2b	542677 ZEAMMB73_Zm00001d013265	Zea mays (Maize)	-	-	-	-	-	zma:100194167;	-	-
NC_024460.2:16448134-16456426(-)	204	905	671.257	155.538	1186.98	7.63142	2.93195	0.000482955	0.0417776	100194237	5	B4FHZ0	S5A_REDUCTASE domain-containing protein	-	Zea mays (Maize)	dolichol-linked oligosaccharide biosynthetic process [GO:0006488]	integral component of membrane [GO:0016021]	integral component of membrane [GO:0016021]; 3-oxo-5-alpha-steroid 4-dehydrogenase activity [GO:0003865]; dolichol-linked oligosaccharide biosynthetic process [GO:0006488]	GO:0003865; GO:0006488; GO:0016021	3-oxo-5-alpha-steroid 4-dehydrogenase activity [GO:0003865]	zma:100194237;	-	-
NC_024465.2:123675322-123677223(-)	239	655	520.653	182.224	859.082	4.71444	2.23709	0.00961653	0.324862	100194243	3	A0A3L6DWC2	Hexosyltransferase (EC 2.4.1.-)	pvg3_0 Zm00014a_023104	Zea mays (Maize)	protein glycosylation [GO:0006486]	Golgi membrane [GO:0000139]; integral component of membrane [GO:0016021]	Golgi membrane [GO:0000139]; integral component of membrane [GO:0016021]; transferase activity, transferring glycosyl groups [GO:0016757]; protein glycosylation [GO:0006486]	GO:0000139; GO:0006486; GO:0016021; GO:0016757	transferase activity, transferring glycosyl groups [GO:0016757]	zma:100194243;	-	-
NC_024460.2:24434079-24435548(+)	0	29	19.0178	0	38.0357	Inf	Inf	0.00294451	0.148353	100194335	6	A0A3L6G3R5	LIM domain-containing protein PLIM2c	PLIM2C_2 Zm00014a_043783	Zea mays (Maize)	-	-	metal ion binding [GO:0046872]	GO:0046872	metal ion binding [GO:0046872]	zma:100194335;	-	-
NC_024460.2:193728105-193730506(+)	1040	3900	2954.04	792.939	5115.15	6.45087	2.68949	0.000226726	0.0223625	100194336	3	B4FIB8	Homeobox-leucine zipper protein ATHB-6	100194336 ZEAMMB73_Zm00001d005951	Zea mays (Maize)	regulation of transcription, DNA-templated [GO:0006355]	nucleus [GO:0005634]	nucleus [GO:0005634]; sequence-specific DNA binding [GO:0043565]; regulation of transcription, DNA-templated [GO:0006355]	GO:0005634; GO:0006355; GO:0043565	sequence-specific DNA binding [GO:0043565]	zma:100194336;	K09338;	-
NC_024461.2:226714752-226716180(+)	184	1059	764.624	140.289	1388.96	9.90068	3.30753	6.95177e-05	0.00909552	100194339	6	B4FIC2	Aa_trans domain-containing protein	-	Zea mays (Maize)	-	integral component of membrane [GO:0016021]	integral component of membrane [GO:0016021]	GO:0016021	-	zma:100194339;	K15015;	-
NC_024462.2:241643792-241648661(-)	1361	3482	2802.3	1037.68	4566.91	4.40106	2.13785	0.00280289	0.142993	100194403	4	B4FIJ9	Protein kinase superfamily protein	100194403 ZEAMMB73_Zm00001d053818	Zea mays (Maize)	protein autophosphorylation [GO:0046777]	plasma membrane [GO:0005886]	plasma membrane [GO:0005886]; ATP binding [GO:0005524]; protein serine/threonine kinase activity [GO:0004674]; protein autophosphorylation [GO:0046777]	GO:0004674; GO:0005524; GO:0005886; GO:0046777	ATP binding [GO:0005524]; protein serine/threonine kinase activity [GO:0004674]	zma:100194403;	-	-
NC_024463.2:198880598-198882408(+)	62	289	213.158	47.2714	379.045	8.0185	3.00333	0.00484545	0.205566	100216652	3	B4FJ20	Purine-uracil permease NCS1	100216652 ZEAMMB73_Zm00001d017531	Zea mays (Maize)	nucleobase transport [GO:0015851]; pyrimidine nucleobase salvage [GO:0043100]	integral component of membrane [GO:0016021]; plasma membrane [GO:0005886]; plastid envelope [GO:0009526]	integral component of membrane [GO:0016021]; plasma membrane [GO:0005886]; plastid envelope [GO:0009526]; nucleobase transmembrane transporter activity [GO:0015205]; nucleobase transport [GO:0015851]; pyrimidine nucleobase salvage [GO:0043100]	GO:0005886; GO:0009526; GO:0015205; GO:0015851; GO:0016021; GO:0043100	nucleobase transmembrane transporter activity [GO:0015205]	zma:100216652;	K03457;	-
NC_024467.2:28060153-28063354(+)	3	29	20.1615	2.28732	38.0357	16.6289	4.05562	0.0288541	0.622393	100216695	6	K7VBZ1	OSJNBa0089E12.13-like protein	100216695 ZEAMMB73_Zm00001d045598	Zea mays (Maize)	-	integral component of membrane [GO:0016021]	integral component of membrane [GO:0016021]	GO:0016021	-	zma:100216695;	-	-
NC_024460.2:211693320-211694706(-)	39	547	373.584	29.7352	717.432	24.1273	4.5926	7.69242e-06	0.00155588	100216729	2	B4FJG1	Chlorophyll a-b binding protein, chloroplastic	100216729 ZEAMMB73_Zm00001d006587	Zea mays (Maize)	photosynthesis, light harvesting in photosystem I [GO:0009768]; protein-chromophore linkage [GO:0018298]; response to light stimulus [GO:0009416]	chloroplast envelope [GO:0009941]; chloroplast thylakoid membrane [GO:0009535]; integral component of membrane [GO:0016021]; photosystem I [GO:0009522]; photosystem II [GO:0009523]; plastoglobule [GO:0010287]	chloroplast envelope [GO:0009941]; chloroplast thylakoid membrane [GO:0009535]; integral component of membrane [GO:0016021]; photosystem I [GO:0009522]; photosystem II [GO:0009523]; plastoglobule [GO:0010287]; chlorophyll binding [GO:0016168]; photosynthesis, light harvesting in photosystem I [GO:0009768]; protein-chromophore linkage [GO:0018298]; response to light stimulus [GO:0009416]	GO:0009416; GO:0009522; GO:0009523; GO:0009535; GO:0009768; GO:0009941; GO:0010287; GO:0016021; GO:0016168; GO:0018298	chlorophyll binding [GO:0016168]	zma:100216729;	K08915;	Metabolic pathways; Photosynthesis - antenna proteins;
NC_024459.2:39215632-39217472(-)	12	134	92.4502	9.1493	175.751	19.2092	4.26373	0.00132309	0.0860175	100216767	3	B6TSK5	Fructose-1,6-bisphosphatase	-	Zea mays (Maize)	fructose 1,6-bisphosphate metabolic process [GO:0030388]; photosynthetic electron transport in photosystem I [GO:0009773]; response to cold [GO:0009409]; sucrose metabolic process [GO:0005985]	apoplast [GO:0048046]; chloroplast stroma [GO:0009570]; stromule [GO:0010319]	apoplast [GO:0048046]; chloroplast stroma [GO:0009570]; stromule [GO:0010319]; fructose 1,6-bisphosphate 1-phosphatase activity [GO:0042132]; fructose 1,6-bisphosphate metabolic process [GO:0030388]; photosynthetic electron transport in photosystem I [GO:0009773]; response to cold [GO:0009409]; sucrose metabolic process [GO:0005985]	GO:0005985; GO:0009409; GO:0009570; GO:0009773; GO:0010319; GO:0030388; GO:0042132; GO:0048046	fructose 1,6-bisphosphate 1-phosphatase activity [GO:0042132]	zma:100216767;	K03841;	Metabolic pathways; Biosynthesis of secondary metabolites; Carbon metabolism; Glycolysis_Gluconeogenesis; Pentose phosphate pathway; Fructose and mannose metabolism; Carbon fixation in photosynthetic organisms; Methane metabolism; AMPK signaling pathway;
NC_024459.2:12340667-12342386(-)	4	64	43.4953	3.04977	83.9409	27.5237	4.7826	0.0030758	0.15258	100216780	5	B4FJP7	Photosynthetic NDH subunit of subcomplex B 2 chloroplastic	100216780 ZEAMMB73_Zm00001d027729	Zea mays (Maize)	carbohydrate metabolic process [GO:0005975]	-	carbohydrate binding [GO:0030246]; catalytic activity [GO:0003824]; carbohydrate metabolic process [GO:0005975]	GO:0003824; GO:0005975; GO:0030246	carbohydrate binding [GO:0030246]; catalytic activity [GO:0003824]	zma:100216780;	-	-
NC_024468.2:144605144-144613259(-)	86	1189	812.517	65.57	1559.46	23.7832	4.57187	1.49205e-07	5.62786e-05	100216958	9	B4FKP6	Uncharacterized protein	100216958 ZEAMMB73_Zm00001d026374	Zea mays (Maize)	-	-	-	-	-	zma:100216958;	-	-
NC_024463.2:3410147-3412766(-)	32	216	153.849	24.3981	283.3	11.6116	3.53749	0.00229239	0.124809	100217017	3	B4FKY9	(+)-neomenthol dehydrogenase	100217017 ZEAMMB73_Zm00001d013022	Zea mays (Maize)	oxidation-reduction process [GO:0055114]	membrane [GO:0016020]	membrane [GO:0016020]; oxidation-reduction process [GO:0055114]	GO:0016020; GO:0055114	-	zma:100217017;	K15095;	Biosynthesis of secondary metabolites; Monoterpenoid biosynthesis;
NC_024460.2:190555933-190557193(-)	128	426	328.162	97.5925	558.731	5.72514	2.51731	0.00891998	0.308901	100217048	5	B4FL37	BHLH transcription factor (Transcription factor HEC2)	100217048 bHLH20 ZEAMMB73_Zm00001d005841	Zea mays (Maize)	-	nucleus [GO:0005634]	nucleus [GO:0005634]; DNA-binding transcription activator activity, RNA polymerase II-specific [GO:0001228]; protein dimerization activity [GO:0046983]	GO:0001228; GO:0005634; GO:0046983	DNA-binding transcription activator activity, RNA polymerase II-specific [GO:0001228]; protein dimerization activity [GO:0046983]	zma:100217048;	-	-
NC_024461.2:60679832-60682272(+)	346	1151	886.714	263.805	1509.62	5.7225	2.51665	0.00135317	0.0877006	100217075	6	B4FL93	GDSL esterase/lipase LIP-4	100217075 ZEAMMB73_Zm00001d040733	Zea mays (Maize)	-	-	hydrolase activity, acting on ester bonds [GO:0016788]	GO:0016788	hydrolase activity, acting on ester bonds [GO:0016788]	zma:100217075;	-	-
NC_024461.2:87675635-87677709(-)	0	49	32.1336	0	64.2672	Inf	Inf	0.000386777	0.0352034	100217119	3	B4FLH4	GB1	-	Zea mays (Maize)	lipid biosynthetic process [GO:0008610]	integral component of membrane [GO:0016021]	integral component of membrane [GO:0016021]; iron ion binding [GO:0005506]; oxidoreductase activity [GO:0016491]; lipid biosynthetic process [GO:0008610]	GO:0005506; GO:0008610; GO:0016021; GO:0016491	iron ion binding [GO:0005506]; oxidoreductase activity [GO:0016491]	zma:100217119;	K14423;	Metabolic pathways; Biosynthesis of secondary metabolites; Steroid biosynthesis;
NC_024460.2:195290931-195293498(+)	0	698	457.74	0	915.48	Inf	Inf	5.44418e-14	1.26632e-10	100217130	10	B4FLJ7	Uncharacterized protein	-	Zea mays (Maize)	-	-	-	-	-	zma:100217130;	-	-
NC_024463.2:213824492-213826006(+)	13	106	74.4694	9.91174	139.027	14.0265	3.81008	0.00480604	0.205116	100217145	8	B4FLM3	Uncharacterized protein	-	Zea mays (Maize)	-	chloroplast thylakoid membrane [GO:0009535]	chloroplast thylakoid membrane [GO:0009535]	GO:0009535	-	-	-	-
NC_024463.2:221339818-221341363(+)	0	27	17.7063	0	35.4125	Inf	Inf	0.00375906	0.177435	100217196	7	B4FLX0	Uncharacterized protein	-	Zea mays (Maize)	-	-	mRNA binding [GO:0003729]	GO:0003729	mRNA binding [GO:0003729]	zma:100217196;	-	-
NC_024462.2:159713468-159714641(-)	835	6012	4260.92	636.639	7885.19	12.3857	3.6306	2.35609e-06	0.00057687	100217252	5	B4FM70	RING/U-box superfamily protein	100217252 ZEAMMB73_Zm00001d051468	Zea mays (Maize)	protein ubiquitination [GO:0016567]	-	ubiquitin protein ligase activity [GO:0061630]; zinc ion binding [GO:0008270]; protein ubiquitination [GO:0016567]	GO:0008270; GO:0016567; GO:0061630	ubiquitin protein ligase activity [GO:0061630]; zinc ion binding [GO:0008270]	zma:100217252;	-	-
NC_024463.2:75366214-75373326(+)	2503	9230	7007.12	1908.39	12105.8	6.34348	2.66527	0.000636519	0.0499996	100217278	5	B4FMC4	Uncharacterized protein	-	Zea mays (Maize)	-	-	calcium ion binding [GO:0005509]	GO:0005509	calcium ion binding [GO:0005509]	zma:100217278;	K02183;	MAPK signaling pathway - plant; Calcium signaling pathway; Phosphatidylinositol signaling system; cAMP signaling pathway; cGMP-PKG signaling pathway; Cellular senescence; Circadian entrainment; Plant-pathogen interaction;
NC_024463.2:209352403-209361142(-)	1803	5974	4605.02	1374.68	7835.35	5.69976	2.5109	0.000706702	0.0538181	100217283	10	B4FMC9	GPI-anchored protein	-	Zea mays (Maize)	-	-	-	-	-	zma:100217283;	-	-
NC_024459.2:259170022-259174637(-)	4	47	32.3469	3.04977	61.6441	20.2127	4.33719	0.00974404	0.325796	100217308	11	C4J1X4	Uncharacterized protein	-	Zea mays (Maize)	-	-	-	-	-	-	-	-
NC_024467.2:159051866-159054115(-)	11	56	40.9176	8.38686	73.4482	8.75754	3.13053	0.0340451	0.685618	100272340	6	B4FN34	Zinc finger CCCH domain-containing protein 18	100272340 ZEAMMB73_Zm00001d048569	Zea mays (Maize)	-	-	metal ion binding [GO:0046872]; RNA binding [GO:0003723]	GO:0003723; GO:0046872	metal ion binding [GO:0046872]; RNA binding [GO:0003723]	zma:100272340;	-	-
NC_024460.2:10488888-10492335(-)	23	177	124.843	17.5362	232.149	13.2383	3.72665	0.0022059	0.121203	100272346	5	B4FN44	MADS transcription factor	-	Zea mays (Maize)	positive regulation of transcription by RNA polymerase II [GO:0045944]	nucleus [GO:0005634]	nucleus [GO:0005634]; DNA-binding transcription factor activity [GO:0003700]; protein dimerization activity [GO:0046983]; RNA polymerase II regulatory region sequence-specific DNA binding [GO:0000977]; positive regulation of transcription by RNA polymerase II [GO:0045944]	GO:0000977; GO:0003700; GO:0005634; GO:0045944; GO:0046983	DNA-binding transcription factor activity [GO:0003700]; protein dimerization activity [GO:0046983]; RNA polymerase II regulatory region sequence-specific DNA binding [GO:0000977]	zma:100272346;	-	-
NC_024459.2:244884706-244894283(-)	102	666	475.639	77.769	873.51	11.2321	3.48956	0.000160391	0.0170805	100272425	5	C4IYG8	Myosin-binding protein 1	100272425 ZEAMMB73_Zm00001d032962	Zea mays (Maize)	-	integral component of membrane [GO:0016021]	integral component of membrane [GO:0016021]; myosin binding [GO:0017022]	GO:0016021; GO:0017022	myosin binding [GO:0017022]	zma:100272425;	-	-
NC_024461.2:29230164-29233762(-)	699	1778	1432.46	532.947	2331.98	4.37564	2.12949	0.00348692	0.167613	100272488	4	B4FNY0	BHLH transcription factor (Basic helix-loop-helix (BHLH) DNA-binding superfamily protein)	bHLH76 100272488 ZEAMMB73_Zm00001d040148	Zea mays (Maize)	regulation of transcription by RNA polymerase II [GO:0006357]	RNA polymerase II transcription factor complex [GO:0090575]	RNA polymerase II transcription factor complex [GO:0090575]; protein dimerization activity [GO:0046983]; RNA polymerase II regulatory region sequence-specific DNA binding [GO:0000977]; transcription factor binding [GO:0008134]; regulation of transcription by RNA polymerase II [GO:0006357]	GO:0000977; GO:0006357; GO:0008134; GO:0046983; GO:0090575	protein dimerization activity [GO:0046983]; RNA polymerase II regulatory region sequence-specific DNA binding [GO:0000977]; transcription factor binding [GO:0008134]	zma:100272488;	-	-
NC_024462.2:214485248-214486943(-)	54	231	172.073	41.1718	302.974	7.35877	2.87946	0.00908515	0.313325	100272704	1	B4FQ13	Thioredoxin reductase (EC 1.8.1.9)	100272704 ZEAMMB73_Zm00001d053118	Zea mays (Maize)	removal of superoxide radicals [GO:0019430]	cytoplasm [GO:0005737]	cytoplasm [GO:0005737]; thioredoxin-disulfide reductase activity [GO:0004791]; removal of superoxide radicals [GO:0019430]	GO:0004791; GO:0005737; GO:0019430	thioredoxin-disulfide reductase activity [GO:0004791]	zma:100272704;	K00384;	Selenocompound metabolism;
NC_024463.2:1609222-1611852(-)	59	204	156.273	44.9841	267.561	5.94792	2.57238	0.0204778	0.513393	100272708	3	B4FQ26	IAA-amino acid hydrolase ILR1	100272708 ZEAMMB73_Zm00001d012887	Zea mays (Maize)	auxin metabolic process [GO:0009850]	endoplasmic reticulum [GO:0005783]	endoplasmic reticulum [GO:0005783]; hydrolase activity [GO:0016787]; IAA-Ala conjugate hydrolase activity [GO:0010179]; auxin metabolic process [GO:0009850]	GO:0005783; GO:0009850; GO:0010179; GO:0016787	hydrolase activity [GO:0016787]; IAA-Ala conjugate hydrolase activity [GO:0010179]	zma:100272708;	K14664;	-
NC_024459.2:241576480-241580843(+)	79	215	171.111	60.2329	281.989	4.68164	2.22701	0.0389095	0.738135	100272733	10	B4FQA7	Uncharacterized protein	-	Zea mays (Maize)	-	-	-	-	-	zma:100272733;	-	-
NC_024462.2:150839050-150841046(+)	0	219	143.618	0	287.235	Inf	Inf	4.16709e-08	2.02213e-05	100272737	10	B4FQC2	(+)-neomenthol dehydrogenase	ZEAMMB73_Zm00001d051254	Zea mays (Maize)	-	-	-	-	-	-	-	-
NC_024460.2:208457133-208458713(-)	51	329	235.196	38.8845	431.508	11.0972	3.47212	0.00114856	0.0771879	100272786	5	A0A1D6EWJ3	Glycosyltransferase (EC 2.4.1.-)	100272786 ZEAMMB73_Zm00001d006446	Zea mays (Maize)	-	intracellular membrane-bounded organelle [GO:0043231]	intracellular membrane-bounded organelle [GO:0043231]; transferase activity, transferring hexosyl groups [GO:0016758]; UDP-glycosyltransferase activity [GO:0008194]	GO:0008194; GO:0016758; GO:0043231	transferase activity, transferring hexosyl groups [GO:0016758]; UDP-glycosyltransferase activity [GO:0008194]	-	-	-
NC_024459.2:245144122-245150738(+)	81	222	176.464	61.7578	291.17	4.71471	2.23717	0.037015	0.720477	100272827	6	B4FR00	PlsC domain-containing protein	-	Zea mays (Maize)	-	integral component of membrane [GO:0016021]	integral component of membrane [GO:0016021]; transferase activity, transferring acyl groups [GO:0016746]	GO:0016021; GO:0016746	transferase activity, transferring acyl groups [GO:0016746]	zma:100272827;	-	-
NC_024462.2:209127830-209129910(-)	14	120	84.0316	10.6742	157.389	14.7448	3.88214	0.00337565	0.163758	100272845	4	A0A1E5VVG4	Fructose-bisphosphate aldolase (EC 4.1.2.13)	BAE44_0009867	Dichanthelium oligosanthes	glycolytic process [GO:0006096]	-	fructose-bisphosphate aldolase activity [GO:0004332]; glycolytic process [GO:0006096]	GO:0004332; GO:0006096	fructose-bisphosphate aldolase activity [GO:0004332]	-	-	-
NC_024462.2:33796802-33798587(+)	8	59	41.7413	6.09953	77.383	12.6867	3.66525	0.0155131	0.43474	100272856	6	B4FR64	FAD-binding Berberine family protein	100272856 ZEAMMB73_Zm00001d049539	Zea mays (Maize)	-	-	FAD binding [GO:0071949]; oxidoreductase activity [GO:0016491]	GO:0016491; GO:0071949	FAD binding [GO:0071949]; oxidoreductase activity [GO:0016491]	zma:100272856;	-	-
NC_024459.2:304197141-304199350(+)	118	281	229.26	89.9681	368.553	4.09648	2.03439	0.0450844	0.798813	100272888	10	B4FRE3	Ankyrin repeat domain-containing protein 2	-	Zea mays (Maize)	-	-	-	-	-	zma:100272888;	-	-
NC_024462.2:65577691-65579335(+)	582	1490	1198.99	443.741	1954.25	4.40403	2.13882	0.00395488	0.18337	100272904	6	B4FRK7	Uncharacterized protein	100272904 ZEAMMB73_Zm00001d050099	Zea mays (Maize)	-	integral component of membrane [GO:0016021]	integral component of membrane [GO:0016021]	GO:0016021	-	zma:100272904;	-	-
NC_024460.2:210096576-210098363(+)	14	99	70.2601	10.6742	129.846	12.1645	3.6046	0.00767221	0.277632	100272916	5	B4FRN1	Cytochrome P450 family 718	100272916 ZEAMMB73_Zm00001d006503	Zea mays (Maize)	oxidation-reduction process [GO:0055114]; sterol metabolic process [GO:0016125]	-	heme binding [GO:0020037]; iron ion binding [GO:0005506]; monooxygenase activity [GO:0004497]; oxidoreductase activity [GO:0016491]; oxidoreductase activity, acting on paired donors, with incorporation or reduction of molecular oxygen [GO:0016705]; oxidation-reduction process [GO:0055114]; sterol metabolic process [GO:0016125]	GO:0004497; GO:0005506; GO:0016125; GO:0016491; GO:0016705; GO:0020037; GO:0055114	heme binding [GO:0020037]; iron ion binding [GO:0005506]; monooxygenase activity [GO:0004497]; oxidoreductase activity [GO:0016491]; oxidoreductase activity, acting on paired donors, with incorporation or reduction of molecular oxygen [GO:0016705]	zma:100272916;	-	-
NC_024464.2:127666642-127667732(-)	28	404	275.613	21.3484	529.877	24.8205	4.63346	2.36356e-05	0.00402266	100272933	5	A0A3L6E8D5	Germin-like protein	GER5_0 Zm00014a_002719	Zea mays (Maize)	-	apoplast [GO:0048046]; cell wall [GO:0005618]	apoplast [GO:0048046]; cell wall [GO:0005618]; manganese ion binding [GO:0030145]; nutrient reservoir activity [GO:0045735]	GO:0005618; GO:0030145; GO:0045735; GO:0048046	manganese ion binding [GO:0030145]; nutrient reservoir activity [GO:0045735]	zma:100272933;	-	-
NC_024468.2:131914989-131917171(-)	835	2388	1884.34	636.639	3132.04	4.91966	2.29856	0.00145669	0.0921647	100272967	3	B4FRZ6	MYB transcription factor (Myb domain protein 15)	100272967 ZEAMMB73_Zm00001d025864	Zea mays (Maize)	cell differentiation [GO:0030154]	nucleus [GO:0005634]	nucleus [GO:0005634]; DNA-binding transcription factor activity [GO:0003700]; sequence-specific DNA binding [GO:0043565]; transcription regulatory region DNA binding [GO:0044212]; cell differentiation [GO:0030154]	GO:0003700; GO:0005634; GO:0030154; GO:0043565; GO:0044212	DNA-binding transcription factor activity [GO:0003700]; sequence-specific DNA binding [GO:0043565]; transcription regulatory region DNA binding [GO:0044212]	zma:100272967;	K09422;	-
NC_024463.2:215975420-215976720(-)	0	14	9.18103	0	18.3621	Inf	Inf	0.0259723	0.584315	100272992	5	B4FS68	Fe2OG dioxygenase domain-containing protein	-	Zea mays (Maize)	-	-	metal ion binding [GO:0046872]; oxidoreductase activity [GO:0016491]	GO:0016491; GO:0046872	metal ion binding [GO:0046872]; oxidoreductase activity [GO:0016491]	zma:100272992;	K05278;	Metabolic pathways; Biosynthesis of secondary metabolites; Flavonoid biosynthesis;
NC_024463.2:2977620-2979085(-)	1005	5193	3788.63	766.254	6811.01	8.88872	3.15198	2.57996e-05	0.00428715	100273092	1	UPI0008427E5F	NAC domain-containing protein 2;uncharacterized protein LOC100273092;NAC domain-containing protein 2;;	ZEAMMB73_Zm00001d013003;LOC100273092;ZEAMMB73_Zm00001d013003;NAC-transcription factor 60;	Zea mays (Maize)	-	-	-	-	-	-	-	-
NC_024459.2:67927365-67929662(+)	1401	4048	3188.72	1068.18	5309.26	4.97038	2.31335	0.00134476	0.0872904	100273093	1	B4FST3	Trehalose 6-phosphate phosphatase (EC 3.1.3.12)	100273093 ZEAMMB73_Zm00001d029371	Zea mays (Maize)	trehalose biosynthetic process [GO:0005992]	-	trehalose-phosphatase activity [GO:0004805]; trehalose biosynthetic process [GO:0005992]	GO:0004805; GO:0005992	trehalose-phosphatase activity [GO:0004805]	zma:100273093;	K01087;	Metabolic pathways; Biosynthesis of secondary metabolites; Starch and sucrose metabolism;
NC_024465.2:5051978-5053469(-)	77	635	445.779	58.708	832.851	14.1863	3.82643	5.82566e-05	0.00801083	100273117	2	A0A1D6HS38	Oxygen-evolving enhancer protein 2-1 chloroplastic	100273117 ZEAMMB73_Zm00001d018779	Zea mays (Maize)	photosynthesis [GO:0015979]	extrinsic component of membrane [GO:0019898]; photosystem II oxygen evolving complex [GO:0009654]	extrinsic component of membrane [GO:0019898]; photosystem II oxygen evolving complex [GO:0009654]; calcium ion binding [GO:0005509]; photosynthesis [GO:0015979]	GO:0005509; GO:0009654; GO:0015979; GO:0019898	calcium ion binding [GO:0005509]	zma:100273117;	K02717;	Photosynthesis;
NC_024463.2:180473027-180476149(+)	47	163	124.811	35.8348	213.787	5.96591	2.57674	0.0259173	0.584315	100273131	6	B4FT41	Uncharacterized protein	-	Zea mays (Maize)	-	integral component of membrane [GO:0016021]	integral component of membrane [GO:0016021]	GO:0016021	-	zma:100273131;	K15378;	-
NC_024459.2:293622653-293624741(-)	13	83	59.3863	9.91174	108.861	10.983	3.4572	0.012766	0.386726	100273163	5	B4FTB8	Uncharacterized protein	-	Zea mays (Maize)	-	-	tryptophan synthase activity [GO:0004834]	GO:0004834	tryptophan synthase activity [GO:0004834]	zma:100273163;	K13222;	Metabolic pathways; Benzoxazinoid biosynthesis;
NC_024467.2:80614996-80620004(+)	226	613	488.154	172.312	803.996	4.66594	2.22217	0.0111531	0.355371	100273169	3	B4FTD0	Plant L-ascorbate oxidase	100273169 ZEAMMB73_Zm00001d046330	Zea mays (Maize)	-	extracellular region [GO:0005576]	extracellular region [GO:0005576]; copper ion binding [GO:0005507]; oxidoreductase activity [GO:0016491]	GO:0005507; GO:0005576; GO:0016491	copper ion binding [GO:0005507]; oxidoreductase activity [GO:0016491]	zma:100273169;	K00423;	Metabolic pathways; Ascorbate and aldarate metabolism;
NC_024465.2:165528006-165529431(-)	3	30	20.8173	2.28732	39.3473	17.2023	4.10453	0.02621	0.587183	100273192	4	B4FTH7	Ethylene-responsive transcription factor RAP2-11	100273192 ZEAMMB73_Zm00001d021892	Zea mays (Maize)	-	nucleus [GO:0005634]	nucleus [GO:0005634]; DNA binding [GO:0003677]; DNA-binding transcription factor activity [GO:0003700]	GO:0003677; GO:0003700; GO:0005634	DNA binding [GO:0003677]; DNA-binding transcription factor activity [GO:0003700]	zma:100273192;	K09286;	-
NC_024468.2:10215795-10217681(-)	149	1796	1234.6	113.604	2355.59	20.7351	4.37401	6.37317e-08	2.86916e-05	100273196	4	A0A1E5VVU3	Fructose-bisphosphate aldolase (EC 4.1.2.13)	BAE44_0009734	Dichanthelium oligosanthes	glycolytic process [GO:0006096]	-	fructose-bisphosphate aldolase activity [GO:0004332]; glycolytic process [GO:0006096]	GO:0004332; GO:0006096	fructose-bisphosphate aldolase activity [GO:0004332]	-	-	-
NC_024463.2:194994797-194998982(-)	292	813	644.472	222.633	1066.31	4.78955	2.25989	0.006268	0.243868	100273282	5	B4FU87	Uncharacterized protein	-	Zea mays (Maize)	autophagosome assembly [GO:0000045]	-	autophagosome assembly [GO:0000045]	GO:0000045	-	zma:100273282;	K08331;	Autophagy - other; Longevity regulating pathway;
NC_024461.2:33401353-33402743(-)	21	129	92.6023	16.0113	169.193	10.5671	3.40151	0.00729294	0.269736	100273387	9	B4FV63	Nuclear transport factor 2 (NTF2) family protein	100273387 ZEAMMB73_Zm00001d040242	Zea mays (Maize)	-	-	-	-	-	zma:100273387;	-	-
NC_024459.2:158943124-158944072(-)	15	84	60.8045	11.4366	110.172	9.63329	3.26803	0.0169164	0.455178	100273400	6	B4FV96	Uncharacterized protein	100273400 ZEAMMB73_Zm00001d030762	Zea mays (Maize)	-	integral component of membrane [GO:0016021]	integral component of membrane [GO:0016021]	GO:0016021	-	zma:100273400;	-	-
NC_024464.2:68434328-68435005(+)	12	68	49.1682	9.1493	89.1872	9.74798	3.2851	0.021746	0.531234	100273426	4	B4FVG4	Mg-por_mtran_C domain-containing protein	-	Zea mays (Maize)	chlorophyll biosynthetic process [GO:0015995]	-	magnesium protoporphyrin IX methyltransferase activity [GO:0046406]; chlorophyll biosynthetic process [GO:0015995]	GO:0015995; GO:0046406	magnesium protoporphyrin IX methyltransferase activity [GO:0046406]	zma:100273426;	K03428;	Metabolic pathways; Biosynthesis of secondary metabolites; Porphyrin and chlorophyll metabolism;
NC_024468.2:90664069-90665287(+)	914	2394	1918.39	696.872	3139.91	4.50573	2.17176	0.00251302	0.133353	100273458	4	Q6JN56	Acc oxidase	ACO15	Zea mays (Maize)	-	-	metal ion binding [GO:0046872]; oxidoreductase activity [GO:0016491]	GO:0016491; GO:0046872	metal ion binding [GO:0046872]; oxidoreductase activity [GO:0016491]	zma:100273458;	K05933;	Metabolic pathways; Biosynthesis of secondary metabolites; Cysteine and methionine metabolism;
NC_024465.2:154782638-154784215(+)	72	269	203.855	54.8958	352.814	6.42697	2.68414	0.011445	0.360015	100273459	6	A0A3L6E2Y7	Photosynthetic NDH subunit of subcomplex B 3, chloroplastic	Zm00014a_005822	Zea mays (Maize)	-	-	electron transfer activity [GO:0009055]; iron-sulfur cluster binding [GO:0051536]	GO:0009055; GO:0051536	electron transfer activity [GO:0009055]; iron-sulfur cluster binding [GO:0051536]	zma:100273459;	-	-
NC_024462.2:77186968-77191499(+)	47	136	107.105	35.8348	178.374	4.97769	2.31548	0.0494349	0.834909	100273600	6	B4FWH9	ABC transporter domain-containing protein	-	Zea mays (Maize)	-	integral component of membrane [GO:0016021]	integral component of membrane [GO:0016021]; ATP binding [GO:0005524]; ATPase activity [GO:0016887]; ATPase-coupled transmembrane transporter activity [GO:0042626]	GO:0005524; GO:0016021; GO:0016887; GO:0042626	ATPase activity [GO:0016887]; ATPase-coupled transmembrane transporter activity [GO:0042626]; ATP binding [GO:0005524]	zma:100273600;	-	-
NC_024461.2:178253937-178256854(-)	73	194	155.052	55.6582	254.446	4.57157	2.19269	0.045577	0.802253	100273700	4	B4FX21	FBPase domain-containing protein	-	Zea mays (Maize)	carbohydrate metabolic process [GO:0005975]	-	fructose 1,6-bisphosphate 1-phosphatase activity [GO:0042132]; carbohydrate metabolic process [GO:0005975]	GO:0005975; GO:0042132	fructose 1,6-bisphosphate 1-phosphatase activity [GO:0042132]	zma:100273700;	K03841;	Metabolic pathways; Biosynthesis of secondary metabolites; Carbon metabolism; Glycolysis_Gluconeogenesis; Pentose phosphate pathway; Fructose and mannose metabolism; Carbon fixation in photosynthetic organisms; Methane metabolism; AMPK signaling pathway;
NC_024462.2:187721513-187732975(-)	1452	3429	2802.23	1107.07	4497.39	4.06245	2.02235	0.00455225	0.197711	100273722	10	B4FX64	Uncharacterized protein	-	Zea mays (Maize)	-	-	-	-	-	zma:100273722;	-	-
NW_017972049.1:39532-44934(+)	678	3055	2261.9	516.935	4006.86	7.75119	2.95442	5.93686e-05	0.00807028	100273896	6	B4FY11	Chalcone_isomerase domain-containing protein	100273896	Zea mays (Maize)	-	-	intramolecular lyase activity [GO:0016872]	GO:0016872	intramolecular lyase activity [GO:0016872]	zma:100273896;	-	-
NC_024466.2:98053129-98055446(+)	824	1927	1577.83	628.252	2527.41	4.02292	2.00824	0.0053803	0.220389	100273970	9	B4FYD6	Uncharacterized protein	100273970 ZEAMMB73_Zm00001d010066	Zea mays (Maize)	-	-	-	-	-	zma:100273970;	-	-
NC_024465.2:174559300-174560725(-)	669	1869	1480.7	510.073	2451.34	4.80585	2.26479	0.00192789	0.111027	100273989	1	B4FYH1	Peroxidase (EC 1.11.1.7)	100273989 ZEAMMB73_Zm00001d022289	Zea mays (Maize)	hydrogen peroxide catabolic process [GO:0042744]; response to oxidative stress [GO:0006979]	extracellular region [GO:0005576]; plant-type cell wall [GO:0009505]; plasmodesma [GO:0009506]	extracellular region [GO:0005576]; plant-type cell wall [GO:0009505]; plasmodesma [GO:0009506]; heme binding [GO:0020037]; metal ion binding [GO:0046872]; peroxidase activity [GO:0004601]; hydrogen peroxide catabolic process [GO:0042744]; response to oxidative stress [GO:0006979]	GO:0004601; GO:0005576; GO:0006979; GO:0009505; GO:0009506; GO:0020037; GO:0042744; GO:0046872	heme binding [GO:0020037]; metal ion binding [GO:0046872]; peroxidase activity [GO:0004601]	zma:100273989;	K00430;	Metabolic pathways; Biosynthesis of secondary metabolites; Phenylpropanoid biosynthesis;
NC_024465.2:83694963-83698152(+)	360	1180	911.069	274.479	1547.66	5.63854	2.49532	0.00140231	0.0894996	100274054	6	B6SZA0	Fasciclin-like arabinogalactan protein 2 (Fasciclin-like arabinogalactan protein 8)	100274054 ZEAMMB73_Zm00001d019994	Zea mays (Maize)	-	anchored component of plasma membrane [GO:0046658]	anchored component of plasma membrane [GO:0046658]	GO:0046658	-	zma:100274054;	-	-
NC_024460.2:191081572-191083466(+)	0	21	13.7715	0	27.5431	Inf	Inf	0.00840121	0.295748	100274075	1	UPI00017B747D	Uncharacterized protein;uncharacterized protein LOC100274075;uncharacterized protein LOC100274075;hypothetical protein isoform X1;hypothetical protein isoform X1;hypothetical protein isoform X1;hypothetical protein isoform X1;uncharacterized protein LOC100274075 isoform X1;unknown;unknown;hypothetical protein;;;;	ZEAMMB73_Zm00001d005863;LOC100274075;LOC100274075;LOC100274075;LOC100274075;LOC100274075;LOC100274075;LOC100274075;;;ZEAMMB73_Zm00001d005863;;;;	Zea mays (Maize)	-	-	-	-	-	-	-	-
NC_024464.2:146740027-146741888(+)	213	521	422.866	162.4	683.331	4.2077	2.07303	0.0210993	0.523435	100274091	4	B4FZ06	Annexin	100274091 ZEAMMB73_Zm00001d038066	Zea mays (Maize)	-	cytoplasm [GO:0005737]	cytoplasm [GO:0005737]; calcium ion binding [GO:0005509]; calcium-dependent phospholipid binding [GO:0005544]	GO:0005509; GO:0005544; GO:0005737	calcium-dependent phospholipid binding [GO:0005544]; calcium ion binding [GO:0005509]	zma:100274091;	K17098;	-
NC_024461.2:48128556-48131414(-)	76	326	242.76	57.9456	427.574	7.37889	2.8834	0.00534681	0.219471	100274211	10	B4FZL0	Uncharacterized protein	-	Zea mays (Maize)	-	-	-	-	-	zma:100274211;	-	-
NC_024468.2:149245620-149249930(+)	802	2167	1726.83	611.478	2842.18	4.64806	2.21663	0.00216376	0.119871	100274212	3	B4FZL1	Allantoinase	100274212 ZEAMMB73_Zm00001d026635	Zea mays (Maize)	allantoin catabolic process [GO:0000256]	-	allantoinase activity [GO:0004038]; cobalt ion binding [GO:0050897]; zinc ion binding [GO:0008270]; allantoin catabolic process [GO:0000256]	GO:0000256; GO:0004038; GO:0008270; GO:0050897	allantoinase activity [GO:0004038]; cobalt ion binding [GO:0050897]; zinc ion binding [GO:0008270]	zma:100274212;	K01466;	Metabolic pathways; Purine metabolism;
NC_024460.2:66485041-66487493(-)	30	280	195.057	22.8732	367.241	16.0555	4.00499	0.000417824	0.0374272	100274370	3	B4G0I3	Protein TIFY 9 (TIFY13)	100274370 ZEAMMB73_Zm00001d003903	Zea mays (Maize)	regulation of defense response [GO:0031347]; regulation of jasmonic acid mediated signaling pathway [GO:2000022]; response to wounding [GO:0009611]	nucleus [GO:0005634]	nucleus [GO:0005634]; regulation of defense response [GO:0031347]; regulation of jasmonic acid mediated signaling pathway [GO:2000022]; response to wounding [GO:0009611]	GO:0005634; GO:0009611; GO:0031347; GO:2000022	-	zma:100274370;	K13464;	Plant hormone signal transduction;
NC_024466.2:145825652-145826689(+)	97	676	480.291	73.9568	886.625	11.9884	3.58357	0.000109572	0.0125626	100274453	2	A0A3L6DJT0	Chlorophyll a-b binding protein, chloroplastic	CAB2R_2 Zm00014a_034693	Zea mays (Maize)	photosynthesis, light harvesting [GO:0009765]; protein-chromophore linkage [GO:0018298]	chloroplast thylakoid membrane [GO:0009535]; integral component of membrane [GO:0016021]; photosystem I [GO:0009522]; photosystem II [GO:0009523]	chloroplast thylakoid membrane [GO:0009535]; integral component of membrane [GO:0016021]; photosystem I [GO:0009522]; photosystem II [GO:0009523]; chlorophyll binding [GO:0016168]; photosynthesis, light harvesting [GO:0009765]; protein-chromophore linkage [GO:0018298]	GO:0009522; GO:0009523; GO:0009535; GO:0009765; GO:0016021; GO:0016168; GO:0018298	chlorophyll binding [GO:0016168]	zma:100274453;	K08912;	Metabolic pathways; Photosynthesis - antenna proteins;
NC_024463.2:10874392-10878022(-)	180	523	411.597	137.239	685.954	4.99823	2.32142	0.0108692	0.350594	100274464	6	B4FFG7	RNA-binding (RRM/RBD/RNP motifs) family protein	100274464 ZEAMMB73_Zm00001d013419	Zea mays (Maize)	-	-	RNA binding [GO:0003723]	GO:0003723	RNA binding [GO:0003723]	zma:100274464;	-	-
NC_024463.2:180362341-180366514(+)	198	1020	744.385	150.963	1337.81	8.8618	3.1476	0.000150003	0.0160622	100274510	1	UPI000221E3B3	Loricrin-related;Putative WRKY transcription factor 19;uncharacterized protein LOC100274510;uncharacterized protein LOC100274510;uncharacterized protein LOC100274510 isoform X1;putative WRKY transcription factor 19;loricrin-related;;;;;;;;	ZEAMMB73_Zm00001d016933;WRKY19_9;LOC100274510;LOC100274510;LOC100274510;WRKY19_9;ZEAMMB73_Zm00001d016933;;;;;;;;	Zea mays (Maize)	-	-	-	-	-	-	-	-
NC_024467.2:95759950-95762374(+)	13	67	48.8937	9.91174	87.8756	8.86581	3.14825	0.0269723	0.596238	100274515	6	B4G1J6	Uncharacterized protein	-	Zea mays (Maize)	glycolytic process [GO:0006096]	-	fructose-bisphosphate aldolase activity [GO:0004332]; glycolytic process [GO:0006096]	GO:0004332; GO:0006096	fructose-bisphosphate aldolase activity [GO:0004332]	zma:100274515;	-	-
NC_024463.2:185343098-185355800(-)	76	963	660.497	57.9456	1263.05	21.7971	4.44607	7.98029e-07	0.000245676	100274541	7	B4G1T0	Rhodanese domain-containing protein	-	Zea mays (Maize)	-	chloroplast [GO:0009507]	chloroplast [GO:0009507]	GO:0009507	-	zma:100274541;	-	-
NC_024462.2:185307589-185310023(-)	71	193	153.634	54.1334	253.134	4.67612	2.22531	0.0430286	0.780088	100274562	7	B6SUG0	NEP1-interacting protein-like 2 (RING-H2 finger protein ATL1Q)	100274562 ZEAMMB73_Zm00001d052268	Zea mays (Maize)	-	integral component of membrane [GO:0016021]	integral component of membrane [GO:0016021]	GO:0016021	-	-	-	-
NC_024461.2:219031169-219034159(-)	552	2188	1645.3	420.868	2869.73	6.8186	2.76948	0.000176748	0.0185003	100274597	2	B4G262	Carbonic anhydrase (EC 4.2.1.1) (Carbonate dehydratase)	100274597 ZEAMMB73_Zm00001d044095	Zea mays (Maize)	carbon utilization [GO:0015976]; cyanate catabolic process [GO:0009440]	-	carbonate dehydratase activity [GO:0004089]; zinc ion binding [GO:0008270]; carbon utilization [GO:0015976]; cyanate catabolic process [GO:0009440]	GO:0004089; GO:0008270; GO:0009440; GO:0015976	carbonate dehydratase activity [GO:0004089]; zinc ion binding [GO:0008270]	zma:100274597;	K01673;	Metabolic pathways; Nitrogen metabolism;
NC_024459.2:49278333-49280418(+)	15	179	123.104	11.4366	234.772	20.5281	4.35953	0.000554454	0.0457923	100274762	1	UPI000182EA96	Outer envelope pore protein 16-2 chloroplastic;uncharacterized protein LOC100274762;hypothetical protein;Outer envelope pore protein 16-2 chloroplastic;;;;	ZEAMMB73_Zm00001d028873;LOC100274762;;ZEAMMB73_Zm00001d028873;;;;	Zea mays (Maize)	-	-	-	-	-	-	-	-
NC_024463.2:209629661-209630814(-)	10	248	166.448	7.62442	325.271	42.6617	5.41487	1.90901e-05	0.00330274	100274839	7	B6SK26	Uncharacterized protein	-	Zea mays (Maize)	-	mitochondrial outer membrane [GO:0005741]	mitochondrial outer membrane [GO:0005741]; voltage-gated anion channel activity [GO:0008308]	GO:0005741; GO:0008308	voltage-gated anion channel activity [GO:0008308]	-	-	-
NC_024468.2:145250453-145252884(+)	41	308	217.613	31.2601	403.965	12.9227	3.69184	0.000746369	0.0557022	100274888	10	B6SKY6	Uncharacterized protein	-	Zea mays (Maize)	-	-	-	-	-	zma:100274888;	-	-
NC_024466.2:1014545-1015180(+)	0	46	30.1662	0	60.3325	Inf	Inf	0.000505913	0.0431397	100274954	11	B6SLW4	Uncharacterized protein	-	Zea mays (Maize)	-	-	-	-	-	-	-	-
NC_024462.2:19296982-19299347(-)	475	1125	918.841	362.16	1475.52	4.07423	2.02653	0.00834054	0.295183	100274961	7	C0HIG6	Pyridoxal phosphate (PLP)-dependent transferase superfamily protein	100274961 ZEAMMB73_Zm00001d049178	Zea mays (Maize)	-	-	transferase activity [GO:0016740]	GO:0016740	transferase activity [GO:0016740]	-	-	-
NC_024462.2:1526700-1529210(+)	2	27	18.4687	1.52488	35.4125	23.2231	4.53749	0.021752	0.531234	100275073	9	B6SN53	Uncharacterized protein	100275073 ZEAMMB73_Zm00001d048622	Zea mays (Maize)	-	-	-	-	-	zma:100275073;	-	-
NC_024463.2:179634790-179635893(+)	17	72	53.6975	12.9615	94.4335	7.28569	2.86506	0.0374805	0.723863	100275081	9	C0P3W4	Uncharacterized protein	100275081 ZEAMMB73_Zm00001d016900	Zea mays (Maize)	-	-	-	-	-	zma:100275081;	-	-
NC_024460.2:103716514-103717273(-)	87	230	183.997	66.3324	301.662	4.54774	2.18515	0.0397478	0.746261	100275145	10	B6SP09	Uncharacterized protein	-	Zea mays (Maize)	-	-	-	-	-	zma:100275145;	-	-
NC_024468.2:49668071-49670142(+)	109	469	349.118	83.1061	615.129	7.40173	2.88786	0.00273052	0.141487	100275158	9	A0A3L6GBC8	Photosynthetic NDH subunit of subcomplex B 1, chloroplastic	PNSB1_0 Zm00014a_024490	Zea mays (Maize)	-	-	-	-	-	zma:100275158;	-	-
NC_024459.2:306417773-306418480(+)	18	165	115.067	13.7239	216.41	15.7688	3.979	0.0014911	0.0934354	100275216	5	B6SQ50	MYB-related transcription factor (Protein REVEILLE 8)	100275216 MYBR95 ZEAMMB73_Zm00001d034946 ZEAMMB73_Zm00001d034947	Zea mays (Maize)	-	nucleus [GO:0005634]	nucleus [GO:0005634]; DNA binding [GO:0003677]	GO:0003677; GO:0005634	DNA binding [GO:0003677]	zma:100275216;	-	-
NC_024466.2:132708918-132709532(-)	10	52	37.9132	7.62442	68.2019	8.9452	3.16111	0.0355721	0.704176	100275324	10	B6SRC1	Uncharacterized protein	-	Zea mays (Maize)	-	-	-	-	-	zma:100275324;	-	-
NC_024464.2:163221537-163222341(+)	29	193	137.622	22.1108	253.134	11.4484	3.51708	0.0029542	0.148661	100275438	6	A0A3L6EDZ1	Uncharacterized protein	Zm00014a_041302	Zea mays (Maize)	-	integral component of membrane [GO:0016021]	integral component of membrane [GO:0016021]	GO:0016021	-	zma:100275438;	-	-
NC_024460.2:105058417-105061020(-)	41	577	394.02	31.2601	756.779	24.2091	4.59748	5.91143e-06	0.00124372	100275466	10	B6STM7	Agglutinin domain-containing protein	-	Zea mays (Maize)	-	-	-	-	-	zma:100275466;	-	-
NC_024461.2:196323252-196324182(+)	95	567	408.048	72.432	743.664	10.2671	3.35995	0.000407974	0.0367334	100275502	9	A0A3L6FLE6	Protein LURP-one-related 12	At3g15810_0 Zm00014a_031869	Zea mays (Maize)	-	-	-	-	-	zma:100275502;	-	-
NC_024462.2:36830699-36836453(+)	1141	3477	2715.15	869.946	4560.35	5.24211	2.39015	0.000914965	0.0652602	100275557	6	B6SVE6	EF-hand domain-containing protein	-	Zea mays (Maize)	-	-	calcium ion binding [GO:0005509]; oxidoreductase activity [GO:0016491]	GO:0005509; GO:0016491	calcium ion binding [GO:0005509]; oxidoreductase activity [GO:0016491]	zma:100275557;	K17871;	-
NC_024464.2:160891572-160892814(-)	0	15	9.83682	0	19.6736	Inf	Inf	0.0217691	0.531234	100275797	1	UPI000182C91F	DUF1995 domain-containing protein;uncharacterized protein LOC100275797;uncharacterized protein LOC100275797;hypothetical protein;hypothetical protein;;;	ZEAMMB73_Zm00001d038606;LOC100275797;LOC100275797;;ZEAMMB73_Zm00001d038606;;;	Zea mays (Maize)	-	-	-	-	-	-	-	-
NC_024461.2:148701826-148704925(-)	223	954	710.634	170.024	1251.24	7.3592	2.87955	0.000513329	0.0436814	100275802	10	B6SZH7	Uncharacterized protein	-	Zea mays (Maize)	-	-	-	-	-	zma:100275802;	-	-
NC_024460.2:217560125-217561702(+)	4	28	19.8869	3.04977	36.7241	12.0416	3.58996	0.0463365	0.809544	100275810	9	B4FYU2	Glyceraldehyde-3-phosphate dehydrogenase A	100275810 ZEAMMB73_Zm00001d006833	Zea mays (Maize)	-	-	-	-	-	zma:100275810;	-	-
NC_024463.2:217126201-217127012(-)	43	143	110.17	32.785	187.555	5.72077	2.51621	0.0331166	0.676329	100275888	7	B6T0J2	Uncharacterized protein	-	Zea mays (Maize)	-	integral component of membrane [GO:0016021]	integral component of membrane [GO:0016021]	GO:0016021	-	zma:100275888;	-	-
NC_024462.2:169932016-169932950(-)	50	176	134.48	38.1221	230.837	6.05521	2.59818	0.0229041	0.548599	100276124	9	B6T5A1	Uncharacterized protein	100276124 ZEAMMB73_Zm00001d051798	Zea mays (Maize)	-	-	-	-	-	zma:100276124;	-	-
NC_024463.2:180911314-180911941(+)	235	877	664.713	179.174	1150.25	6.41976	2.68252	0.0012949	0.0847497	100276188	7	B6T6E5	Uncharacterized protein	-	Zea mays (Maize)	-	integral component of membrane [GO:0016021]	integral component of membrane [GO:0016021]	GO:0016021	-	zma:100276188;	-	-
NC_024461.2:138412488-138413563(+)	5	65	44.5323	3.81221	85.2524	22.363	4.48304	0.00437314	0.192731	100276191	9	B6UBX3	Uncharacterized protein	100276191 ZEAMMB73_Zm00001d041794	Zea mays (Maize)	-	-	-	-	-	zma:100276191;	-	-
NC_024464.2:169712923-169713632(-)	10	68	48.4058	7.62442	89.1872	11.6976	3.54814	0.0148668	0.424876	100276192	9	B6T6F5	DUF538 family protein	100276192 ZEAMMB73_Zm00001d039083	Zea mays (Maize)	-	-	-	-	-	zma:100276192;	-	-
NC_024466.2:171912508-171913492(-)	4	31	21.8543	3.04977	40.6589	13.3318	3.7368	0.0352531	0.700671	100276195	10	B6T6G8	Uncharacterized protein	-	Zea mays (Maize)	-	-	-	-	-	zma:100276195;	-	-
NC_024460.2:14789767-14791933(+)	178	510	402.309	135.715	668.904	4.92875	2.30122	0.0119343	0.371221	100276205	9	A0A3L6FX30	FLZ-type domain-containing protein	Zm00014a_016056	Zea mays (Maize)	-	-	-	-	-	zma:100276205;	-	-
NC_024461.2:158426982-158430451(+)	80	287	218.709	60.9953	376.422	6.17133	2.62558	0.0120084	0.373248	100276232	5	B6T738	Heavy metal transport/detoxification superfamily protein	100276232 ZEAMMB73_Zm00001d042270	Zea mays (Maize)	metal ion transport [GO:0030001]	-	metal ion binding [GO:0046872]; metal ion transport [GO:0030001]	GO:0030001; GO:0046872	metal ion binding [GO:0046872]	zma:100276232;	-	-
NC_024463.2:68913778-68914854(-)	0	13	8.52524	0	17.0505	Inf	Inf	0.0311571	0.649322	100276292	10	B6T870	Uncharacterized protein	-	Zea mays (Maize)	-	-	-	-	-	zma:100276292;	-	-
NC_024459.2:220469008-220470003(+)	160	665	497.094	121.991	872.198	7.14971	2.83788	0.00145727	0.0921647	100276545	7	B6TDU2	Uncharacterized protein	-	Zea mays (Maize)	-	integral component of membrane [GO:0016021]	integral component of membrane [GO:0016021]	GO:0016021	-	zma:100276545;	-	-
NC_024463.2:212391759-212393285(+)	22	151	107.411	16.7737	198.048	11.807	3.56158	0.00414222	0.187894	100276619	6	B6TFG6	Uncharacterized protein	-	Zea mays (Maize)	photosynthetic electron transport in photosystem I [GO:0009773]	chloroplast thylakoid membrane [GO:0009535]; NAD(P)H dehydrogenase complex (plastoquinone) [GO:0010598]	chloroplast thylakoid membrane [GO:0009535]; NAD(P)H dehydrogenase complex (plastoquinone) [GO:0010598]; photosynthetic electron transport in photosystem I [GO:0009773]	GO:0009535; GO:0009773; GO:0010598	-	zma:100276619;	-	-
NC_024465.2:125833730-125835019(+)	5	49	34.0397	3.81221	64.2672	16.8583	4.07538	0.0122896	0.377782	100276630	11	B6TFP5	Uncharacterized protein	-	Zea mays (Maize)	-	-	-	-	-	-	-	-
NC_024465.2:119611654-119612521(+)	0	82	53.7746	0	107.549	Inf	Inf	3.18904e-05	0.00507675	100276642	9	B6TFV3	Uncharacterized protein	100276642 ZEAMMB73_Zm00001d020504	Zea mays (Maize)	-	-	-	-	-	zma:100276642;	-	-
NC_024460.2:29763423-29765981(+)	2	78	51.9139	1.52488	102.303	67.089	6.068	0.000399094	0.0361672	100276649	1	UPI0004DEADC0	uncharacterized protein LOC103653296;uncharacterized protein LOC103653296	LOC103653296;LOC103653296	Zea mays (Maize)	-	-	-	-	-	-	-	-
NC_024466.2:2424583-2425834(+)	0	19	12.46	0	24.9199	Inf	Inf	0.0113146	0.357525	100276822	11	B6TJ11	Uncharacterized protein	-	Zea mays (Maize)	-	-	-	-	-	-	-	-
NC_024461.2:126343810-126344914(+)	87	217	175.472	66.3324	284.612	4.29069	2.10121	0.0493496	0.8344	100276878	10	C0PP21	Uncharacterized protein	-	Zea mays (Maize)	-	-	-	-	-	zma:100276878;	-	-
NC_024462.2:179111074-179113431(-)	16	77	56.5952	12.1991	100.991	8.27861	3.04939	0.0264472	0.589777	100276956	9	A0A3L6F739	DUF1618 domain-containing protein	Zm00014a_008579	Zea mays (Maize)	-	-	-	-	-	zma:100276956;	-	-
NC_024463.2:180916735-180917762(+)	337	1529	1131.17	256.943	2005.4	7.80485	2.96437	0.000117364	0.0133527	100277209	6	A0A1D6HBE0	Uncharacterized protein	100277209 ZEAMMB73_Zm00001d016948	Zea mays (Maize)	-	integral component of membrane [GO:0016021]	integral component of membrane [GO:0016021]	GO:0016021	-	zma:100277209;	-	-
NC_024461.2:125560370-125561784(-)	44	134	104.649	33.5474	175.751	5.23889	2.38926	0.0440661	0.789795	100277421	6	B6TU83	Uncharacterized protein	100277421 ZEAMMB73_Zm00001d041518	Zea mays (Maize)	-	integral component of membrane [GO:0016021]	integral component of membrane [GO:0016021]	GO:0016021	-	zma:100277421;	-	-
NC_024464.2:90999251-91002435(-)	22	96	71.3425	16.7737	125.911	7.50646	2.90813	0.0256099	0.584315	100277435	7	B6TUG1	Uncharacterized protein	-	Zea mays (Maize)	-	integral component of membrane [GO:0016021]	integral component of membrane [GO:0016021]	GO:0016021	-	zma:100277435;	-	-
NC_024462.2:210525209-210526276(+)	101	390	294.261	77.0066	511.515	6.64248	2.73172	0.00587601	0.232091	100277621	10	B6TX85	Uncharacterized protein	-	Zea mays (Maize)	-	-	-	-	-	zma:100277621;	-	-
NC_024459.2:285470198-285471667(-)	169	415	336.578	128.853	544.304	4.22424	2.07869	0.0275929	0.604384	100277644	4	A0A060CZ34	C2C2-DOF transcription factor (Fragment)	DOF25	Zea mays (Maize)	regulation of transcription, DNA-templated [GO:0006355]	nucleus [GO:0005634]	nucleus [GO:0005634]; DNA binding [GO:0003677]; regulation of transcription, DNA-templated [GO:0006355]	GO:0003677; GO:0005634; GO:0006355	DNA binding [GO:0003677]	zma:100277644;	-	-
NC_024459.2:280282917-280285315(+)	10	115	79.2278	7.62442	150.831	19.7827	4.30616	0.00171104	0.102637	100277758	9	A0A317YJE2	Uncharacterized protein	Zm00014a_022441	Zea mays (Maize)	-	-	-	-	-	zma:100277758;	-	-
NC_024464.2:128375952-128376810(+)	3	27	18.8499	2.28732	35.4125	15.4821	3.95253	0.0351404	0.700266	100277815	11	B6U549	Uncharacterized protein	-	Zea mays (Maize)	-	-	-	-	-	-	-	-
NC_024463.2:184621420-184624049(-)	3	39	26.7194	2.28732	51.1515	22.363	4.48304	0.0117399	0.366263	100277823	11	B6U1V7	Uncharacterized protein	-	Zea mays (Maize)	-	-	-	-	-	-	-	-
NC_024467.2:36335096-36335961(+)	4	30	21.1985	3.04977	39.3473	12.9017	3.68949	0.0385628	0.734553	100277918	7	B6U1R4	Uncharacterized protein	-	Zea mays (Maize)	-	integral component of membrane [GO:0016021]	integral component of membrane [GO:0016021]	GO:0016021	-	zma:100277918;	-	-
NC_024460.2:234891460-234895537(+)	116	363	282.273	88.4432	476.102	5.38314	2.42845	0.0140374	0.409274	100277925	8	B6U1U8	DUF4033 domain-containing protein	-	Zea mays (Maize)	-	-	-	-	-	zma:100277925;	K17911;	Biosynthesis of secondary metabolites; Carotenoid biosynthesis;
NC_024462.2:203191402-203193433(+)	56	396	281.04	42.6967	519.384	12.1645	3.6046	0.000515397	0.0436814	100277935	6	C0PGW7	GRF-type domain-containing protein	-	Zea mays (Maize)	-	integral component of membrane [GO:0016021]	integral component of membrane [GO:0016021]; zinc ion binding [GO:0008270]	GO:0008270; GO:0016021	zinc ion binding [GO:0008270]	zma:100277935;	-	-
NC_024460.2:243985006-243987671(+)	2	20	13.8782	1.52488	26.2315	17.2023	4.10453	0.0485287	0.82627	100277994	10	B6U2X7	Uncharacterized protein	-	Zea mays (Maize)	-	-	-	-	-	zma:100277994;	-	-
NC_024467.2:131487183-131487989(-)	100	327	252.565	76.2442	428.885	5.62516	2.49189	0.0138276	0.406058	100278002	10	B6U305	Uncharacterized protein	-	Zea mays (Maize)	-	-	-	-	-	zma:100278002;	-	-
NC_024461.2:221629236-221630686(+)	0	14	9.18103	0	18.3621	Inf	Inf	0.0259723	0.584315	100278335	4	B6U783	MYB-related transcription factor (Transcription factor CPC)	MYBR97 100278335 ZEAMMB73_Zm00001d044194	Zea mays (Maize)	cell differentiation [GO:0030154]	nucleus [GO:0005634]	nucleus [GO:0005634]; DNA-binding transcription factor activity [GO:0003700]; sequence-specific DNA binding [GO:0043565]; transcription regulatory region DNA binding [GO:0044212]; cell differentiation [GO:0030154]	GO:0003700; GO:0005634; GO:0030154; GO:0043565; GO:0044212	DNA-binding transcription factor activity [GO:0003700]; sequence-specific DNA binding [GO:0043565]; transcription regulatory region DNA binding [GO:0044212]	zma:100278335;	-	-
NC_024465.2:133907381-133908276(+)	17	89	64.8459	12.9615	116.73	9.00592	3.17087	0.018314	0.475334	100278455	10	B6U8R5	Uncharacterized protein	-	Zea mays (Maize)	-	-	-	-	-	zma:100278455;	-	-
NC_024462.2:189975395-189976933(-)	289	676	553.485	220.346	886.625	4.02379	2.00856	0.0176707	0.465306	100278459	1	UPI000220D0E2	Uncharacterized protein;uncharacterized protein LOC100278459;;;hypothetical protein;	ZEAMMB73_705423;LOC100278459;;;ZEAMMB73_705423;	Zea mays (Maize)	-	-	-	-	-	-	-	-
NC_024466.2:7232773-7233598(+)	12	202	137.044	9.1493	264.938	28.9572	4.85585	0.000135539	0.0149336	100278648	6	B4G1V7	Nodulin-related protein 1	100278648 ZEAMMB73_Zm00001d008397	Zea mays (Maize)	regulation of abscisic acid biosynthetic process [GO:0010115]; response to heat [GO:0009408]	-	regulation of abscisic acid biosynthetic process [GO:0010115]; response to heat [GO:0009408]	GO:0009408; GO:0010115	-	zma:100278648;	-	-
NC_024461.2:182225525-182227110(+)	7	63	43.9832	5.33709	82.6293	15.4821	3.95253	0.00947006	0.32209	100279064	8	B6UHD1	Uncharacterized protein	-	Zea mays (Maize)	-	integral component of membrane [GO:0016021]	integral component of membrane [GO:0016021]	GO:0016021	-	-	-	-
NC_024462.2:234844628-234847696(+)	32	116	88.2705	24.3981	152.143	6.23584	2.64058	0.0327471	0.670844	100279319	5	B7ZXI8	Uncharacterized protein	-	Zea mays (Maize)	-	integral component of membrane [GO:0016021]	integral component of membrane [GO:0016021]; heme binding [GO:0020037]; iron ion binding [GO:0005506]; monooxygenase activity [GO:0004497]; oxidoreductase activity, acting on paired donors, with incorporation or reduction of molecular oxygen [GO:0016705]	GO:0004497; GO:0005506; GO:0016021; GO:0016705; GO:0020037	heme binding [GO:0020037]; iron ion binding [GO:0005506]; monooxygenase activity [GO:0004497]; oxidoreductase activity, acting on paired donors, with incorporation or reduction of molecular oxygen [GO:0016705]	zma:100279319;	K20771;	-
NC_024464.2:84763912-84765806(-)	547	1397	1124.66	417.056	1832.27	4.39335	2.13532	0.00431056	0.191653	100279352	9	B7ZXR1	Peptidoglycan-binding LysM domain-containing protein	100279352 ZEAMMB73_Zm00001d036338	Zea mays (Maize)	-	-	-	-	-	zma:100279352;	-	-
NC_024463.2:219440742-219442715(-)	3	93	62.1319	2.28732	121.977	53.3272	5.7368	0.000329064	0.0307528	100279388	3	B7ZXX3	RNA polymerase II C-terminal domain phosphatase-like (EC 3.1.3.16)	-	Zea mays (Maize)	dephosphorylation of RNA polymerase II C-terminal domain [GO:0070940]	nucleus [GO:0005634]	nucleus [GO:0005634]; RNA polymerase II CTD heptapeptide repeat phosphatase activity [GO:0008420]; dephosphorylation of RNA polymerase II C-terminal domain [GO:0070940]	GO:0005634; GO:0008420; GO:0070940	RNA polymerase II CTD heptapeptide repeat phosphatase activity [GO:0008420]	zma:100279388;	K18999;	-
NC_024467.2:37442396-37451559(-)	138	580	432.965	105.217	760.714	7.22996	2.85399	0.00190378	0.110093	100279430	10	B7ZY39	Protein TRAUCO	100279430 ZEAMMB73_Zm00001d045760	Zea mays (Maize)	-	-	-	-	-	-	-	-
NC_024459.2:27407369-27410560(+)	852	2099	1701.3	649.6	2753	4.23799	2.08338	0.00382219	0.178579	100279446	9	C0PE61	Sec14p-like phosphatidylinositol transfer family protein	100279446 ZEAMMB73_Zm00001d028231	Zea mays (Maize)	-	-	-	-	-	zma:100279446;	-	-
NC_024459.2:96293275-96295086(-)	4	29	20.5427	3.04977	38.0357	12.4717	3.64058	0.0422411	0.774926	100279482	5	B7ZYD0	Phospholipase A1-Ibeta2 chloroplastic	100279482 ZEAMMB73_Zm00001d029955	Zea mays (Maize)	lipid metabolic process [GO:0006629]	-	phospholipase activity [GO:0004620]; lipid metabolic process [GO:0006629]	GO:0004620; GO:0006629	phospholipase activity [GO:0004620]	zma:100279482;	-	-
NC_024466.2:171344631-171346633(+)	0	19	12.46	0	24.9199	Inf	Inf	0.0113146	0.357525	100279544	1	UPI00022167CA	Ammonium transporter;uncharacterized protein LOC110991263;ammonium transporter AMT31;Ammonium transporter 2;;;;hypothetical protein;;	ZEAMMB73_Zm00001d012261;LOC110991263;;ZEAMMB73_Zm00001d012261;4324937;;;ZEAMMB73_995219;;	Zea mays (Maize)	-	-	-	-	-	-	-	-
NC_024460.2:147269776-147270799(+)	120	1516	1039.92	91.493	1988.35	21.7323	4.44177	8.70249e-08	3.79537e-05	100279574	5	B7ZYT6	Ribulose bisphosphate carboxylase small chain (EC 4.1.1.39)	-	Zea mays (Maize)	carbon fixation [GO:0015977]; photorespiration [GO:0009853]; photosynthesis [GO:0015979]	plastid [GO:0009536]	plastid [GO:0009536]; monooxygenase activity [GO:0004497]; ribulose-bisphosphate carboxylase activity [GO:0016984]; carbon fixation [GO:0015977]; photorespiration [GO:0009853]; photosynthesis [GO:0015979]	GO:0004497; GO:0009536; GO:0009853; GO:0015977; GO:0015979; GO:0016984	monooxygenase activity [GO:0004497]; ribulose-bisphosphate carboxylase activity [GO:0016984]	-	-	-
NC_024468.2:114461522-114463125(+)	666	2513	1901.89	507.786	3295.99	6.4909	2.69842	0.000227	0.0223625	100279620	0	B4FQG2	Arogenate dehydratase (EC 4.2.1.91)	100279620 ZEAMMB73_Zm00001d025333	Zea mays (Maize)	L-phenylalanine biosynthetic process [GO:0009094]	chloroplast [GO:0009507]; chloroplast stroma [GO:0009570]; cytoplasm [GO:0005737]	chloroplast [GO:0009507]; chloroplast stroma [GO:0009570]; cytoplasm [GO:0005737]; arogenate dehydratase activity [GO:0047769]; prephenate dehydratase activity [GO:0004664]; L-phenylalanine biosynthetic process [GO:0009094]	GO:0004664; GO:0005737; GO:0009094; GO:0009507; GO:0009570; GO:0047769	arogenate dehydratase activity [GO:0047769]; prephenate dehydratase activity [GO:0004664]	zma:100279620;	K05359;	Metabolic pathways; Biosynthesis of secondary metabolites; Biosynthesis of amino acids; Phenylalanine, tyrosine and tryptophan biosynthesis;
NC_024461.2:172146140-172147330(+)	0	66	43.282	0	86.564	Inf	Inf	9.82057e-05	0.0115173	100279664	10	B7ZZD5	Uncharacterized protein	-	Zea mays (Maize)	-	-	-	-	-	zma:100279664;	-	-
NC_024463.2:165018027-165019593(+)	1	24	16.1201	0.762442	31.4778	41.2855	5.36756	0.0158918	0.439675	100279813	10	B8A041	Uncharacterized protein	-	Zea mays (Maize)	-	-	-	-	-	zma:100279813;	-	-
NC_024460.2:220001148-220003088(+)	4	82	55.2995	3.04977	107.549	35.2647	5.14015	0.0010506	0.0717563	100279819	5	B8A062	Cytochrome P450 709B2	100279819 ZEAMMB73_Zm00001d006948	Zea mays (Maize)	-	-	heme binding [GO:0020037]; iron ion binding [GO:0005506]; monooxygenase activity [GO:0004497]; oxidoreductase activity, acting on paired donors, with incorporation or reduction of molecular oxygen [GO:0016705]	GO:0004497; GO:0005506; GO:0016705; GO:0020037	heme binding [GO:0020037]; iron ion binding [GO:0005506]; monooxygenase activity [GO:0004497]; oxidoreductase activity, acting on paired donors, with incorporation or reduction of molecular oxygen [GO:0016705]	zma:100279819;	K20660;	-
NC_024461.2:114710788-114712528(-)	35	143	107.12	26.6855	187.555	7.02837	2.81319	0.019175	0.490421	100279846	4	A0A1D6MVN6	Glycosyltransferase (EC 2.4.1.-)	100279846 ZEAMMB73_Zm00001d041374	Zea mays (Maize)	-	intracellular membrane-bounded organelle [GO:0043231]	intracellular membrane-bounded organelle [GO:0043231]; transferase activity, transferring hexosyl groups [GO:0016758]; UDP-glycosyltransferase activity [GO:0008194]	GO:0008194; GO:0016758; GO:0043231	transferase activity, transferring hexosyl groups [GO:0016758]; UDP-glycosyltransferase activity [GO:0008194]	zma:100279846;	-	-
NC_024465.2:163311246-163314697(+)	0	18	11.8042	0	23.6084	Inf	Inf	0.0132213	0.39426	100279865	5	C0P7W2	Internal alternative NAD(P)H-ubiquinone oxidoreductase A1 mitochondrial	100279865 ZEAMMB73_Zm00001d021804	Zea mays (Maize)	-	-	oxidoreductase activity [GO:0016491]	GO:0016491	oxidoreductase activity [GO:0016491]	zma:100279865;	K17871;	-
NC_024462.2:238977912-238988976(+)	603	1725	1361.11	459.752	2262.47	4.92106	2.29897	0.00179087	0.105309	100280203	5	B8A2I0	Uncharacterized protein	-	Zea mays (Maize)	-	-	transferase activity, transferring acyl groups, acyl groups converted into alkyl on transfer [GO:0046912]	GO:0046912	transferase activity, transferring acyl groups, acyl groups converted into alkyl on transfer [GO:0046912]	zma:100280203;	K01647;	Metabolic pathways; Biosynthesis of secondary metabolites; Carbon metabolism; 2-Oxocarboxylic acid metabolism; Biosynthesis of amino acids; Citrate cycle (TCA cycle); Glyoxylate and dicarboxylate metabolism;
NC_024460.2:12314880-12318602(-)	75	223	174.832	57.1831	292.481	5.11482	2.35468	0.0290649	0.624796	100280212	4	B4FVG6	Pectin acetylesterase (EC 3.1.1.-)	100280212 ZEAMMB73_Zm00001d002422	Zea mays (Maize)	cell wall organization [GO:0071555]	extracellular region [GO:0005576]; plant-type cell wall [GO:0009505]	extracellular region [GO:0005576]; plant-type cell wall [GO:0009505]; carboxylic ester hydrolase activity [GO:0052689]; pectin acetylesterase activity [GO:0052793]; cell wall organization [GO:0071555]	GO:0005576; GO:0009505; GO:0052689; GO:0052793; GO:0071555	carboxylic ester hydrolase activity [GO:0052689]; pectin acetylesterase activity [GO:0052793]	-	-	-
NC_024464.2:114596585-114597732(+)	580	1996	1530.06	442.216	2617.91	5.91997	2.56559	0.000492111	0.0424819	100280370	5	B8A3G0	AP2-EREBP transcription factor	EREB27	Zea mays (Maize)	-	nucleus [GO:0005634]	nucleus [GO:0005634]; DNA binding [GO:0003677]; DNA-binding transcription factor activity [GO:0003700]	GO:0003677; GO:0003700; GO:0005634	DNA binding [GO:0003677]; DNA-binding transcription factor activity [GO:0003700]	zma:100280370;	-	-
NC_024462.2:86240407-86241629(+)	66	587	410.108	50.3211	769.895	15.2996	3.93543	5.36104e-05	0.00753209	100280410	2	K7TWD9	Chlorophyll a-b binding protein, chloroplastic	100280410 ZEAMMB73_Zm00001d050403	Zea mays (Maize)	photosynthesis, light harvesting in photosystem I [GO:0009768]; protein-chromophore linkage [GO:0018298]; response to light stimulus [GO:0009416]	chloroplast thylakoid membrane [GO:0009535]; integral component of membrane [GO:0016021]; photosystem I [GO:0009522]; photosystem II [GO:0009523]	chloroplast thylakoid membrane [GO:0009535]; integral component of membrane [GO:0016021]; photosystem I [GO:0009522]; photosystem II [GO:0009523]; chlorophyll binding [GO:0016168]; photosynthesis, light harvesting in photosystem I [GO:0009768]; protein-chromophore linkage [GO:0018298]; response to light stimulus [GO:0009416]	GO:0009416; GO:0009522; GO:0009523; GO:0009535; GO:0009768; GO:0016021; GO:0016168; GO:0018298	chlorophyll binding [GO:0016168]	zma:100280410;	K08910;	Metabolic pathways; Photosynthesis - antenna proteins;
NC_024465.2:10857307-10858459(-)	41	318	224.171	31.2601	417.081	13.3423	3.73793	0.000612655	0.0485071	100280478	5	B6SGT3	Xylanase inhibitor protein 1	-	Zea mays (Maize)	xylan catabolic process [GO:0045493]	-	xylan catabolic process [GO:0045493]	GO:0045493	-	zma:100280478;	K01183;	Metabolic pathways; Amino sugar and nucleotide sugar metabolism;
NC_024464.2:135240124-135243667(+)	182	1025	741.565	138.764	1344.37	9.68812	3.27622	8.76621e-05	0.0104565	100280480	5	B6SGV6	Gibberellin 2-beta-dioxygenase	-	Zea mays (Maize)	-	-	dioxygenase activity [GO:0051213]; metal ion binding [GO:0046872]	GO:0046872; GO:0051213	dioxygenase activity [GO:0051213]; metal ion binding [GO:0046872]	zma:100280480;	K04125;	Biosynthesis of secondary metabolites; Diterpenoid biosynthesis;
NC_024463.2:928937-929743(+)	159	509	394.41	121.228	667.592	5.5069	2.46124	0.00774985	0.279475	100280485	4	B6SGY5	RNA binding protein	100280485 ZEAMMB73_Zm00001d012824	Zea mays (Maize)	pre-miRNA processing [GO:0031054]; primary miRNA processing [GO:0031053]; production of siRNA involved in RNA interference [GO:0030422]; RNA processing [GO:0006396]	nucleus [GO:0005634]	nucleus [GO:0005634]; double-stranded RNA binding [GO:0003725]; ribonuclease III activity [GO:0004525]; pre-miRNA processing [GO:0031054]; primary miRNA processing [GO:0031053]; production of siRNA involved in RNA interference [GO:0030422]; RNA processing [GO:0006396]	GO:0003725; GO:0004525; GO:0005634; GO:0006396; GO:0030422; GO:0031053; GO:0031054	double-stranded RNA binding [GO:0003725]; ribonuclease III activity [GO:0004525]	zma:100280485;	-	-
NC_024464.2:115848016-115852564(-)	60	214	163.212	45.7465	280.677	6.13549	2.61718	0.0176609	0.465306	100280521	7	B6SHQ9	RNA-binding region-containing protein 1	-	Zea mays (Maize)	-	-	RNA binding [GO:0003723]	GO:0003723	RNA binding [GO:0003723]	zma:100280521;	-	-
NC_024468.2:62902305-62903162(-)	0	35	22.9526	0	45.9052	Inf	Inf	0.00149482	0.0934354	100280572	6	A0A3L6G9Z5	Defensin-like protein 2	DEF2 Zm00014a_025093	Zea mays (Maize)	defense response [GO:0006952]	-	defense response [GO:0006952]	GO:0006952	-	zma:100280572;	-	-
NC_024463.2:210665706-210667821(-)	141	358	288.524	107.504	469.544	4.36768	2.12687	0.0290783	0.624796	100280598	3	B6SJ95	Dynein light chain	100280598 ZEAMMB73_Zm00001d017947	Zea mays (Maize)	microtubule-based process [GO:0007017]; positive regulation of ATP-dependent microtubule motor activity, plus-end-directed [GO:2000582]	cytoplasm [GO:0005737]; dynein complex [GO:0030286]; microtubule [GO:0005874]	cytoplasm [GO:0005737]; dynein complex [GO:0030286]; microtubule [GO:0005874]; dynein intermediate chain binding [GO:0045505]; dynein light intermediate chain binding [GO:0051959]; motor activity [GO:0003774]; microtubule-based process [GO:0007017]; positive regulation of ATP-dependent microtubule motor activity, plus-end-directed [GO:2000582]	GO:0003774; GO:0005737; GO:0005874; GO:0007017; GO:0030286; GO:0045505; GO:0051959; GO:2000582	dynein intermediate chain binding [GO:0045505]; dynein light intermediate chain binding [GO:0051959]; motor activity [GO:0003774]	zma:100280598;	K10418;	-
NC_024465.2:11248580-11249880(-)	1659	5101	3977.62	1264.89	6690.35	5.28927	2.40307	0.00101218	0.0698153	100280600	3	B6SJA9	Auxin-responsive protein	100280600 ZEAMMB73_Zm00001d018973	Zea mays (Maize)	auxin-activated signaling pathway [GO:0009734]; regulation of transcription, DNA-templated [GO:0006355]	nucleus [GO:0005634]	nucleus [GO:0005634]; auxin-activated signaling pathway [GO:0009734]; regulation of transcription, DNA-templated [GO:0006355]	GO:0005634; GO:0006355; GO:0009734	-	zma:100280600;	K14484;	Plant hormone signal transduction;
NC_024467.2:16490710-16492075(-)	0	26	17.0505	0	34.101	Inf	Inf	0.00426439	0.190568	100280695	7	B6SKL1	Thiol protease SEN102	-	Zea mays (Maize)	-	-	cysteine-type peptidase activity [GO:0008234]	GO:0008234	cysteine-type peptidase activity [GO:0008234]	zma:100280695;	-	-
NC_024468.2:62903289-62904073(+)	0	25	16.3947	0	32.7894	Inf	Inf	0.00485169	0.205566	100280744	8	B6UI24	Knot1 domain-containing protein	-	Zea mays (Maize)	defense response [GO:0006952]	-	defense response [GO:0006952]	GO:0006952	-	-	-	-
NC_024462.2:181560326-181561354(+)	57	1067	721.455	43.4592	1399.45	32.2015	5.00906	3.65668e-08	1.80115e-05	100280788	6	B6SM37	Ethylene-responsive element binding protein 2	-	Zea mays (Maize)	-	nucleus [GO:0005634]	nucleus [GO:0005634]; DNA binding [GO:0003677]; DNA-binding transcription factor activity [GO:0003700]	GO:0003677; GO:0003700; GO:0005634	DNA binding [GO:0003677]; DNA-binding transcription factor activity [GO:0003700]	zma:100280788;	-	-
NC_024468.2:134515942-134516799(+)	65	214	165.118	49.5587	280.677	5.66353	2.5017	0.022452	0.543678	100280805	4	B6SMD8	SAUR11-auxin-responsive SAUR family member	100280805 ZEAMMB73_Zm00001d025947	Zea mays (Maize)	response to auxin [GO:0009733]	-	response to auxin [GO:0009733]	GO:0009733	-	zma:100280805;	K14488;	Plant hormone signal transduction;
NC_024460.2:35312810-35314019(-)	1089	2646	2150.36	830.299	3470.43	4.17974	2.06341	0.00385985	0.17976	100280813	4	C0PJU3	Calmodulin-like protein 2	ZEAMMB73_Zm00001d003197	Zea mays (Maize)	-	-	calcium ion binding [GO:0005509]	GO:0005509	calcium ion binding [GO:0005509]	zma:100280813;	K13448;	Plant-pathogen interaction;
NC_024467.2:125767255-125769155(-)	69	197	155.494	52.6085	258.38	4.91138	2.29613	0.0368529	0.718992	100280834	9	B6SMZ3	Glucan endo-1,3-beta-glucosidase 4	100280834 ZEAMMB73_Zm00001d047293	Zea mays (Maize)	-	-	-	-	-	zma:100280834;	-	-
NC_024461.2:173057125-173057847(-)	56	484	338.75	42.6967	634.803	14.8677	3.89411	0.000121078	0.013738	100280906	6	B6SP65	Transcriptional factor TINY	-	Zea mays (Maize)	-	nucleus [GO:0005634]	nucleus [GO:0005634]; DNA binding [GO:0003677]; DNA-binding transcription factor activity [GO:0003700]	GO:0003677; GO:0003700; GO:0005634	DNA binding [GO:0003677]; DNA-binding transcription factor activity [GO:0003700]	zma:100280906;	-	-
NC_024460.2:38446342-38447821(+)	99	249	201.032	75.4817	326.582	4.32664	2.11325	0.0427473	0.779469	100280960	10	B6SQB7	Nucleotide binding protein	-	Zea mays (Maize)	-	-	-	-	-	zma:100280960;	-	-
NC_024466.2:72403032-72404407(+)	2	30	20.4361	1.52488	39.3473	25.8035	4.68949	0.0159292	0.439675	100280998	6	B6SR16	MYB-related transcription factor (Putative homeodomain-like transcription factor superfamily protein) (SANT/MYB protein)	100280998 MYBR87 ZEAMMB73_Zm00001d009599	Zea mays (Maize)	-	-	DNA binding [GO:0003677]	GO:0003677	DNA binding [GO:0003677]	zma:100280998;	-	-
NC_024465.2:173953558-173954175(+)	642	2505	1887.49	489.488	3285.5	6.71212	2.74677	0.000180136	0.018761	100281012	5	B4FFP9	Hydrophobic protein LTI6A (Proteolipid membrane potential regulator5)	100281012 ZEAMMB73_Zm00001d022264	Zea mays (Maize)	response to abscisic acid [GO:0009737]; response to cold [GO:0009409]; response to salt stress [GO:0009651]; response to water deprivation [GO:0009414]	integral component of membrane [GO:0016021]	integral component of membrane [GO:0016021]; response to abscisic acid [GO:0009737]; response to cold [GO:0009409]; response to salt stress [GO:0009651]; response to water deprivation [GO:0009414]	GO:0009409; GO:0009414; GO:0009651; GO:0009737; GO:0016021	-	zma:100281012;	-	-
NC_024459.2:261380024-261380621(+)	307	1949	1395.17	234.07	2556.26	10.9209	3.44903	6.90283e-06	0.0014167	100281024	10	B6SRF0	VQ motif family protein	-	Zea mays (Maize)	-	-	-	-	-	zma:100281024;	-	-
NC_024462.2:23797855-23798800(+)	4	35	24.4775	3.04977	45.9052	15.052	3.91189	0.024935	0.576937	100281026	5	B4FV78	Acyl carrier protein	100281026 ZEAMMB73_Zm00001d049267	Zea mays (Maize)	fatty acid biosynthetic process [GO:0006633]; response to light stimulus [GO:0009416]	chloroplast envelope [GO:0009941]; chloroplast stroma [GO:0009570]	chloroplast envelope [GO:0009941]; chloroplast stroma [GO:0009570]; fatty acid biosynthetic process [GO:0006633]; response to light stimulus [GO:0009416]	GO:0006633; GO:0009416; GO:0009570; GO:0009941	-	zma:100281026;	-	-
NC_024465.2:111641843-111644013(-)	34	428	293.639	25.923	561.354	21.6547	4.43661	3.45174e-05	0.00543298	100281079	6	B6SS10	Receptor kinase	-	Zea mays (Maize)	-	integral component of membrane [GO:0016021]	integral component of membrane [GO:0016021]; ATP binding [GO:0005524]; protein kinase activity [GO:0004672]	GO:0004672; GO:0005524; GO:0016021	ATP binding [GO:0005524]; protein kinase activity [GO:0004672]	zma:100281079;	-	-
NC_024463.2:199271032-199272484(-)	471	5652	3886.07	359.11	7413.03	20.6428	4.36756	3.12762e-08	1.65756e-05	100281087	7	B6SS21	Dehydrin COR410	-	Zea mays (Maize)	response to water [GO:0009415]	-	response to water [GO:0009415]	GO:0009415	-	zma:100281087;	-	-
NC_024468.2:106318814-106321232(-)	135	2887	1944.72	102.93	3786.52	36.7875	5.20114	1.68736e-10	1.68205e-07	100281107	7	B6SSA5	DNA binding like	-	Zea mays (Maize)	-	-	protein dimerization activity [GO:0046983]	GO:0046983	protein dimerization activity [GO:0046983]	zma:100281107;	-	-
NC_024459.2:279603784-279605525(+)	1614	3814	3116.47	1230.58	5002.35	4.06503	2.02327	0.00462857	0.199782	100281108	7	B6SSA8	Helix-loop-helix DNA-binding domain containing protein	-	Zea mays (Maize)	-	-	DNA binding [GO:0003677]; protein dimerization activity [GO:0046983]	GO:0003677; GO:0046983	DNA binding [GO:0003677]; protein dimerization activity [GO:0046983]	zma:100281108;	-	-
NC_024462.2:240034545-240035397(-)	26	134	97.7873	19.8235	175.751	8.86581	3.14825	0.011104	0.354888	100281123	4	B6SSF0	Putative RING zinc finger domain superfamily protein (RING-H2 finger protein ATL2L)	100281123 ZEAMMB73_Zm00001d053734	Zea mays (Maize)	ubiquitin-dependent protein catabolic process [GO:0006511]	integral component of membrane [GO:0016021]	integral component of membrane [GO:0016021]; ubiquitin protein ligase activity [GO:0061630]; ubiquitin-dependent protein catabolic process [GO:0006511]	GO:0006511; GO:0016021; GO:0061630	ubiquitin protein ligase activity [GO:0061630]	zma:100281123;	-	-
NC_024463.2:135878011-135880055(+)	0	29	19.0178	0	38.0357	Inf	Inf	0.00294451	0.148353	100281139	5	B6SSK1	Lactoylglutathione lyase	-	Zea mays (Maize)	-	-	lactoylglutathione lyase activity [GO:0004462]; metal ion binding [GO:0046872]	GO:0004462; GO:0046872	lactoylglutathione lyase activity [GO:0004462]; metal ion binding [GO:0046872]	zma:100281139;	K01759;	Metabolic pathways; Pyruvate metabolism;
NC_024460.2:16973432-16976185(-)	36	302	211.772	27.4479	396.096	14.4308	3.85108	0.000515278	0.0436814	100281151	5	A0A3L6FYV1	Ethylene-responsive transcription factor ERF025	ERF025_3 Zm00014a_035691	Zea mays (Maize)	-	nucleus [GO:0005634]	nucleus [GO:0005634]; DNA binding [GO:0003677]; DNA-binding transcription factor activity [GO:0003700]	GO:0003677; GO:0003700; GO:0005634	DNA binding [GO:0003677]; DNA-binding transcription factor activity [GO:0003700]	zma:100281151;	-	-
NC_024468.2:131497578-131500933(+)	3	37	25.4078	2.28732	48.5283	21.2162	4.40709	0.0139129	0.407697	100281154	4	B6SSP4	Peptidoglycan binding domain containing protein	-	Zea mays (Maize)	chloroplast organization [GO:0009658]; plastid transcription [GO:0042793]; regulation of transcription, DNA-templated [GO:0006355]; response to heat [GO:0009408]; response to light stimulus [GO:0009416]	chloroplast envelope [GO:0009941]; chloroplast nucleoid [GO:0042644]; chloroplast thylakoid membrane [GO:0009535]; plastid chromosome [GO:0009508]; plastid-encoded plastid RNA polymerase complex [GO:0000427]	chloroplast envelope [GO:0009941]; chloroplast nucleoid [GO:0042644]; chloroplast thylakoid membrane [GO:0009535]; plastid chromosome [GO:0009508]; plastid-encoded plastid RNA polymerase complex [GO:0000427]; protein disulfide isomerase activity [GO:0003756]; chloroplast organization [GO:0009658]; plastid transcription [GO:0042793]; regulation of transcription, DNA-templated [GO:0006355]; respons…	GO:0000427; GO:0003756; GO:0006355; GO:0009408; GO:0009416; GO:0009508; GO:0009535; GO:0009658; GO:0009941; GO:0042644; GO:0042793	protein disulfide isomerase activity [GO:0003756]	zma:100281154;	K22519;	-
NC_024460.2:189797589-189799967(+)	566	1419	1146.33	431.542	1861.13	4.31274	2.1086	0.00468273	0.200878	100281181	3	B6SSX8	Flavonoid 3-monooxygenase	100281181 ZEAMMB73_Zm00001d005823	Zea mays (Maize)	-	membrane [GO:0016020]	membrane [GO:0016020]; heme binding [GO:0020037]; iron ion binding [GO:0005506]; oxidoreductase activity, acting on paired donors, with incorporation or reduction of molecular oxygen, NAD(P)H as one donor, and incorporation of one atom of oxygen [GO:0016709]	GO:0005506; GO:0016020; GO:0016709; GO:0020037	heme binding [GO:0020037]; iron ion binding [GO:0005506]; oxidoreductase activity, acting on paired donors, with incorporation or reduction of molecular oxygen, NAD(P)H as one donor, and incorporation of one atom of oxygen [GO:0016709]	zma:100281181;	K20623;	Metabolic pathways; Biosynthesis of secondary metabolites; Brassinosteroid biosynthesis;
NC_024461.2:11843728-11847487(+)	171	1011	728.19	130.378	1326	10.1705	3.34632	6.87195e-05	0.00901927	100281190	4	B6ST00	Stachyose synthase	-	Zea mays (Maize)	response to abscisic acid [GO:0009737]; response to oxidative stress [GO:0006979]; response to water deprivation [GO:0009414]	chloroplast [GO:0009507]	chloroplast [GO:0009507]; response to abscisic acid [GO:0009737]; response to oxidative stress [GO:0006979]; response to water deprivation [GO:0009414]	GO:0006979; GO:0009414; GO:0009507; GO:0009737	-	zma:100281190;	K06617;	Metabolic pathways; Galactose metabolism;
NC_024466.2:171805402-171806399(-)	580	1544	1233.64	442.216	2025.07	4.57937	2.19515	0.00305583	0.152156	100281214	5	B6ST75	Putative RING zinc finger domain superfamily protein (RING-H2 finger protein ATL3C)	100281214 ZEAMMB73_Zm00001d012279	Zea mays (Maize)	-	integral component of membrane [GO:0016021]	integral component of membrane [GO:0016021]	GO:0016021	-	zma:100281214;	K19040;	-
NC_024459.2:43328414-43330449(-)	30	101	77.6712	22.8732	132.469	5.79145	2.53392	0.0446314	0.797876	100281225	8	B6STA3	IN2-1 protein	-	Zea mays (Maize)	-	-	-	-	-	zma:100281225;	K00799;	Metabolic pathways; Glutathione metabolism; Metabolism of xenobiotics by cytochrome P450; Drug metabolism - cytochrome P450; Drug metabolism - other enzymes;
NC_024460.2:154629680-154631157(-)	369	1094	858.102	281.341	1434.86	5.10009	2.35052	0.00276086	0.142354	100281227	4	A0A3L6FWK1	NAC domain-containing protein 77	NAC77_1 Zm00014a_022361	Zea mays (Maize)	regulation of transcription, DNA-templated [GO:0006355]	nucleus [GO:0005634]	nucleus [GO:0005634]; DNA binding [GO:0003677]; regulation of transcription, DNA-templated [GO:0006355]	GO:0003677; GO:0005634; GO:0006355	DNA binding [GO:0003677]	zma:100281227;	-	-
NC_024460.2:16959697-16960897(-)	318	1605	1173.77	242.456	2105.08	8.6823	3.11808	5.21295e-05	0.00736427	100281239	5	B6STH9	Dehydration-responsive element-binding protein 1D	100281239 ZEAMMB73_Zm00001d002618	Zea mays (Maize)	-	nucleus [GO:0005634]	nucleus [GO:0005634]; DNA binding [GO:0003677]; DNA-binding transcription factor activity [GO:0003700]	GO:0003677; GO:0003700; GO:0005634	DNA binding [GO:0003677]; DNA-binding transcription factor activity [GO:0003700]	zma:100281239;	-	-
NC_024465.2:152283200-152284272(-)	461	3028	2161.47	351.486	3971.45	11.299	3.49813	3.33034e-06	0.000761939	100281248	2	B4FNR1	Chlorophyll a-b binding protein, chloroplastic	ZEAMMB73_Zm00001d021435	Zea mays (Maize)	photosynthesis, light harvesting in photosystem I [GO:0009768]; protein-chromophore linkage [GO:0018298]; response to light stimulus [GO:0009416]	chloroplast envelope [GO:0009941]; chloroplast thylakoid membrane [GO:0009535]; integral component of membrane [GO:0016021]; photosystem I [GO:0009522]; photosystem II [GO:0009523]; plastoglobule [GO:0010287]	chloroplast envelope [GO:0009941]; chloroplast thylakoid membrane [GO:0009535]; integral component of membrane [GO:0016021]; photosystem I [GO:0009522]; photosystem II [GO:0009523]; plastoglobule [GO:0010287]; chlorophyll binding [GO:0016168]; photosynthesis, light harvesting in photosystem I [GO:0009768]; protein-chromophore linkage [GO:0018298]; response to light stimulus [GO:0009416]	GO:0009416; GO:0009522; GO:0009523; GO:0009535; GO:0009768; GO:0009941; GO:0010287; GO:0016021; GO:0016168; GO:0018298	chlorophyll binding [GO:0016168]	zma:100281248;	K08912;	Metabolic pathways; Photosynthesis - antenna proteins;
NC_024460.2:64011730-64013387(-)	5	66	45.1881	3.81221	86.564	22.7071	4.50507	0.00411638	0.187128	100281264	9	A0A3L6G147	Protein PYRICULARIA ORYZAE RESISTANCE 21	PI21_7 Zm00014a_019726	Zea mays (Maize)	-	-	-	-	-	zma:100281264;	-	-
NC_024460.2:211745043-211746860(-)	85	246	193.728	64.8075	322.648	4.97855	2.31573	0.0284961	0.618173	100281265	10	B6STT8	F-box domain containing protein	-	Zea mays (Maize)	-	-	-	-	-	zma:100281265;	-	-
NC_024459.2:44361606-44365351(+)	346	1190	912.29	263.805	1560.78	5.9164	2.56472	0.00105398	0.0718696	100281273	2	B6STW3	Glycosyltransferases (EC 2.4.-.-)	100281273 ZEAMMB73_Zm00001d028725	Zea mays (Maize)	carbohydrate metabolic process [GO:0005975]; cell wall organization [GO:0071555]; glucuronoxylan biosynthetic process [GO:0010417]; plant-type secondary cell wall biogenesis [GO:0009834]	Golgi membrane [GO:0000139]	Golgi membrane [GO:0000139]; galactosylgalactosylxylosylprotein 3-beta-glucuronosyltransferase activity [GO:0015018]; xylosyltransferase activity [GO:0042285]; carbohydrate metabolic process [GO:0005975]; cell wall organization [GO:0071555]; glucuronoxylan biosynthetic process [GO:0010417]; plant-type secondary cell wall biogenesis [GO:0009834]	GO:0000139; GO:0005975; GO:0009834; GO:0010417; GO:0015018; GO:0042285; GO:0071555	galactosylgalactosylxylosylprotein 3-beta-glucuronosyltransferase activity [GO:0015018]; xylosyltransferase activity [GO:0042285]	zma:100281273;	K20869;	-
NC_024460.2:202081367-202085735(-)	267	832	647.402	203.572	1091.23	5.36042	2.42235	0.00353888	0.169332	100281277	6	B6STX9	Serine/threonine-protein kinase NAK	100281277 ZEAMMB73_Zm00001d006217	Zea mays (Maize)	-	-	ATP binding [GO:0005524]; protein serine/threonine kinase activity [GO:0004674]	GO:0004674; GO:0005524	ATP binding [GO:0005524]; protein serine/threonine kinase activity [GO:0004674]	zma:100281277;	-	-
NC_024467.2:1839139-1841182(-)	2	32	21.7477	1.52488	41.9704	27.5237	4.7826	0.0130556	0.391496	100281293	3	B6SU46	Anthranilate O-methyltransferase 2 (EC 2.1.1.277) (Anthranilic acid methyltransferase 2) (Benzoate carboxyl methyltransferase) (O-methyltransferase 2)	AAMT2 OMT2	Zea mays (Maize)	defense response [GO:0006952]; methylation [GO:0032259]	-	S-adenosylmethionine-dependent methyltransferase activity [GO:0008757]; defense response [GO:0006952]; methylation [GO:0032259]	GO:0006952; GO:0008757; GO:0032259	S-adenosylmethionine-dependent methyltransferase activity [GO:0008757]	zma:100281293;	K21485;	-
NC_024460.2:242698013-242699509(+)	2	39	26.3382	1.52488	51.1515	33.5445	5.068	0.00681643	0.258781	100281300	6	B6SU61	Tic62 protein	100281300 ZEAMMB73_Zm00001d007921	Zea mays (Maize)	-	chloroplast envelope [GO:0009941]; chloroplast thylakoid membrane protein complex [GO:0098807]	chloroplast envelope [GO:0009941]; chloroplast thylakoid membrane protein complex [GO:0098807]	GO:0009941; GO:0098807	-	zma:100281300;	-	-
NC_024460.2:28096160-28097297(+)	150	468	364.092	114.366	613.817	5.36712	2.42415	0.00982869	0.327895	100281316	9	B6SU92	FIP1	100281316 ZEAMMB73_Zm00001d002958	Zea mays (Maize)	-	-	-	-	-	zma:100281316;	-	-
NC_024460.2:21386262-21387493(-)	72	196	155.982	54.8958	257.069	4.68285	2.22739	0.0422759	0.774959	100281323	6	B6SUC3	Dehydration-responsive element-binding protein 1B	-	Zea mays (Maize)	-	nucleus [GO:0005634]	nucleus [GO:0005634]; DNA binding [GO:0003677]; DNA-binding transcription factor activity [GO:0003700]	GO:0003677; GO:0003700; GO:0005634	DNA binding [GO:0003677]; DNA-binding transcription factor activity [GO:0003700]	zma:100281323;	-	-
NC_024460.2:6550006-6551660(+)	64	267	199.494	48.7963	350.191	7.17659	2.8433	0.00801527	0.286578	100281333	7	B6SUG1	Transferase	-	Zea mays (Maize)	-	-	transferase activity, transferring acyl groups other than amino-acyl groups [GO:0016747]	GO:0016747	transferase activity, transferring acyl groups other than amino-acyl groups [GO:0016747]	zma:100281333;	-	-
NC_024468.2:63672488-63675175(-)	24	90	68.1702	18.2986	118.042	6.45087	2.68949	0.0389064	0.738135	100281336	8	B6SUG7	Mannitol dehydrogenase	-	Zea mays (Maize)	-	-	oxidoreductase activity [GO:0016491]; zinc ion binding [GO:0008270]	GO:0008270; GO:0016491	oxidoreductase activity [GO:0016491]; zinc ion binding [GO:0008270]	-	-	-
NC_024461.2:187858083-187861018(+)	359	1688	1243.83	273.717	2213.94	8.08844	3.01586	7.62736e-05	0.0096874	100281370	5	B6SUS2	Putative WRKY transcription factor 30 (WRKY DNA binding domain containing protein)	100281370 ZEAMMB73_Zm00001d043062	Zea mays (Maize)	-	nucleus [GO:0005634]	nucleus [GO:0005634]; DNA-binding transcription factor activity [GO:0003700]; sequence-specific DNA binding [GO:0043565]	GO:0003700; GO:0005634; GO:0043565	DNA-binding transcription factor activity [GO:0003700]; sequence-specific DNA binding [GO:0043565]	zma:100281370;	-	-
NC_024463.2:37833152-37835001(+)	203	1576	1110.91	154.776	2067.04	13.3551	3.73932	2.67235e-06	0.000639349	100281373	6	B6SUT1	Esterase	100281373 ZEAMMB73_Zm00001d014244	Zea mays (Maize)	-	-	hydrolase activity, acting on ester bonds [GO:0016788]	GO:0016788	hydrolase activity, acting on ester bonds [GO:0016788]	zma:100281373;	-	-
NC_024465.2:6342463-6344559(+)	248	1291	941.165	189.086	1693.24	8.95491	3.16268	7.22241e-05	0.00936386	100281391	2	B6SV18	Nine-cis-epoxycarotenoid dioxygenase5 (Viviparous-14)	100281391 ZEAMMB73_Zm00001d018819	Zea mays (Maize)	carotene catabolic process [GO:0016121]	chloroplast [GO:0009507]; chloroplast stroma [GO:0009570]	chloroplast [GO:0009507]; chloroplast stroma [GO:0009570]; carotenoid dioxygenase activity [GO:0010436]; metal ion binding [GO:0046872]; carotene catabolic process [GO:0016121]	GO:0009507; GO:0009570; GO:0010436; GO:0016121; GO:0046872	carotenoid dioxygenase activity [GO:0010436]; metal ion binding [GO:0046872]	zma:100281391;	K09840;	Metabolic pathways; Biosynthesis of secondary metabolites; Carotenoid biosynthesis;
NC_024459.2:299442131-299444431(-)	113	408	310.639	86.1559	535.123	6.2111	2.63485	0.007031	0.263763	100281445	5	A0A317Y7N1	L-type lectin-domain containing receptor kinase IV.1	LECRK41_10 Zm00014a_001034	Zea mays (Maize)	-	integral component of membrane [GO:0016021]	integral component of membrane [GO:0016021]; ATP binding [GO:0005524]; carbohydrate binding [GO:0030246]; protein kinase activity [GO:0004672]	GO:0004672; GO:0005524; GO:0016021; GO:0030246	ATP binding [GO:0005524]; carbohydrate binding [GO:0030246]; protein kinase activity [GO:0004672]	zma:100281445;	-	-
NC_024467.2:104330660-104332732(+)	0	11	7.21367	0	14.4273	Inf	Inf	0.0456235	0.802253	100281477	4	B6SVR5	Polyphenol oxidase	-	Zea mays (Maize)	pigment biosynthetic process [GO:0046148]	-	catechol oxidase activity [GO:0004097]; metal ion binding [GO:0046872]; pigment biosynthetic process [GO:0046148]	GO:0004097; GO:0046148; GO:0046872	catechol oxidase activity [GO:0004097]; metal ion binding [GO:0046872]	zma:100281477;	K00422;	Metabolic pathways; Biosynthesis of secondary metabolites; Tyrosine metabolism; Isoquinoline alkaloid biosynthesis;
NC_024465.2:107145657-107148067(+)	131	686	499.81	99.8799	899.741	9.00823	3.17124	0.000441071	0.0387144	100281562	3	B6SWJ0	RING-type E3 ubiquitin transferase (EC 2.3.2.27)	100281562 ZEAMMB73_Zm00001d020332	Zea mays (Maize)	-	cytoplasm [GO:0005737]; nucleus [GO:0005634]	cytoplasm [GO:0005737]; nucleus [GO:0005634]; ligase activity [GO:0016874]; ubiquitin-protein transferase activity [GO:0004842]	GO:0004842; GO:0005634; GO:0005737; GO:0016874	ligase activity [GO:0016874]; ubiquitin-protein transferase activity [GO:0004842]	zma:100281562;	-	-
NC_024463.2:181884080-181887208(-)	127	1273	883.233	96.8301	1669.64	17.2429	4.10793	9.74792e-07	0.000283421	100281564	4	C0PGF2	Protein NRT1/ PTR FAMILY 6.4	100281564 ZEAMMB73_Zm00001d016982	Zea mays (Maize)	response to nitrate [GO:0010167]	integral component of membrane [GO:0016021]	integral component of membrane [GO:0016021]; nitrate transmembrane transporter activity [GO:0015112]; response to nitrate [GO:0010167]	GO:0010167; GO:0015112; GO:0016021	nitrate transmembrane transporter activity [GO:0015112]	zma:100281564;	-	-
NC_024461.2:190355958-190358798(+)	312	752	612.093	237.882	986.305	4.1462	2.05179	0.0134376	0.398165	100281583	9	B7ZZX1	F-box protein	100281583 ZEAMMB73_Zm00001d043156	Zea mays (Maize)	-	-	-	-	-	zma:100281583;	-	-
NC_024464.2:162205735-162207705(-)	2	42	28.3055	1.52488	55.0862	36.1249	5.17492	0.00525743	0.217508	100281591	5	B6SWT3	Tyrosine/DOPA decarboxylase 1	100281591 ZEAMMB73_Zm00001d038665	Zea mays (Maize)	cellular amino acid metabolic process [GO:0006520]	-	carboxy-lyase activity [GO:0016831]; pyridoxal phosphate binding [GO:0030170]; cellular amino acid metabolic process [GO:0006520]	GO:0006520; GO:0016831; GO:0030170	carboxy-lyase activity [GO:0016831]; pyridoxal phosphate binding [GO:0030170]	zma:100281591;	-	-
NC_024459.2:34899211-34901287(-)	45	136	106.342	34.3099	178.374	5.19892	2.37821	0.0443353	0.7936	100281601	4	B6SWV5	Nuclear transcription factor Y subunit C-1	100281601 ZEAMMB73_Zm00001d028432	Zea mays (Maize)	regulation of transcription, DNA-templated [GO:0006355]	nucleus [GO:0005634]	nucleus [GO:0005634]; protein heterodimerization activity [GO:0046982]; RNA polymerase II cis-regulatory region sequence-specific DNA binding [GO:0000978]; regulation of transcription, DNA-templated [GO:0006355]	GO:0000978; GO:0005634; GO:0006355; GO:0046982	protein heterodimerization activity [GO:0046982]; RNA polymerase II cis-regulatory region sequence-specific DNA binding [GO:0000978]	zma:100281601;	-	-
NC_024459.2:53308962-53310187(+)	35	119	91.3815	26.6855	156.078	5.84879	2.54814	0.0373954	0.723863	100281637	10	B6SXB8	Lipid binding protein	-	Zea mays (Maize)	-	-	-	-	-	zma:100281637;	-	-
NC_024467.2:7355043-7355805(-)	207	659	511.077	157.825	864.328	5.47648	2.45325	0.00499188	0.209209	100281649	5	B6U3H3	CP12-1	100281649 ZEAMMB73_Zm00001d044925	Zea mays (Maize)	negative regulation of reductive pentose-phosphate cycle [GO:0080153]	chloroplast [GO:0009507]	chloroplast [GO:0009507]; negative regulation of reductive pentose-phosphate cycle [GO:0080153]	GO:0009507; GO:0080153	-	zma:100281649;	-	-
NC_024461.2:11887227-11888311(-)	153	395	317.363	116.654	518.072	4.44112	2.15092	0.0246227	0.572724	100281679	3	B6STG2	Photosystem I reaction center subunit XI (Photosystem I reaction center subunit XI chloroplastic)	100281679 ZEAMMB73_Zm00001d039687	Zea mays (Maize)	photosynthesis [GO:0015979]	chloroplast thylakoid membrane [GO:0009535]; integral component of membrane [GO:0016021]; photosystem I reaction center [GO:0009538]	chloroplast thylakoid membrane [GO:0009535]; integral component of membrane [GO:0016021]; photosystem I reaction center [GO:0009538]; photosynthesis [GO:0015979]	GO:0009535; GO:0009538; GO:0015979; GO:0016021	-	zma:100281679;	K02699;	Photosynthesis;
NC_024461.2:9986290-9988243(+)	146	428	336.335	111.316	561.354	5.04287	2.33424	0.0141715	0.411181	100281698	2	C0PGK6	Glycosyltransferase (EC 2.4.1.-)	100281698 ZEAMMB73_Zm00001d039643	Zea mays (Maize)	-	intracellular membrane-bounded organelle [GO:0043231]	intracellular membrane-bounded organelle [GO:0043231]; transferase activity, transferring hexosyl groups [GO:0016758]; UDP-glycosyltransferase activity [GO:0008194]	GO:0008194; GO:0016758; GO:0043231	transferase activity, transferring hexosyl groups [GO:0016758]; UDP-glycosyltransferase activity [GO:0008194]	zma:100281698;	K13496;	Biosynthesis of secondary metabolites; Zeatin biosynthesis;
NC_024468.2:127934025-127936041(+)	94	511	370.942	71.6695	670.215	9.35147	3.22519	0.000827494	0.0602531	100281756	5	B6SYF7	Protein kinase KIPK	-	Zea mays (Maize)	-	-	ATP binding [GO:0005524]; protein serine/threonine kinase activity [GO:0004674]	GO:0004674; GO:0005524	ATP binding [GO:0005524]; protein serine/threonine kinase activity [GO:0004674]	zma:100281756;	K20714;	MAPK signaling pathway - plant;
NC_024459.2:5202648-5208588(+)	723	1894	1517.68	551.245	2484.12	4.50639	2.17197	0.00280849	0.143048	100281788	5	B6SYZ7	BEL1-related homeotic protein 14	-	Zea mays (Maize)	regulation of transcription, DNA-templated [GO:0006355]	nucleus [GO:0005634]	nucleus [GO:0005634]; DNA binding [GO:0003677]; regulation of transcription, DNA-templated [GO:0006355]	GO:0003677; GO:0005634; GO:0006355	DNA binding [GO:0003677]	zma:100281788;	-	-
NC_024463.2:87654903-87656014(+)	138	1097	772.008	105.217	1438.8	13.6746	3.77343	8.33365e-06	0.00165948	100281791	2	A0A3L6EGB8	Chlorophyll a-b binding protein, chloroplastic	LHC_0 Zm00014a_021886	Zea mays (Maize)	photosynthesis, light harvesting [GO:0009765]; protein-chromophore linkage [GO:0018298]	chloroplast thylakoid membrane [GO:0009535]; integral component of membrane [GO:0016021]; photosystem I [GO:0009522]; photosystem II [GO:0009523]	chloroplast thylakoid membrane [GO:0009535]; integral component of membrane [GO:0016021]; photosystem I [GO:0009522]; photosystem II [GO:0009523]; chlorophyll binding [GO:0016168]; photosynthesis, light harvesting [GO:0009765]; protein-chromophore linkage [GO:0018298]	GO:0009522; GO:0009523; GO:0009535; GO:0009765; GO:0016021; GO:0016168; GO:0018298	chlorophyll binding [GO:0016168]	zma:100281791;	K08907;	Metabolic pathways; Photosynthesis - antenna proteins;
NC_024463.2:215693593-215695254(-)	12	94	66.2187	9.1493	123.288	13.4751	3.75223	0.00652163	0.251425	100281795	2	B6SZ37	Chlorophyll a-b binding protein, chloroplastic	100281795 ZEAMMB73_Zm00001d018157	Zea mays (Maize)	photosynthesis, light harvesting in photosystem I [GO:0009768]; protein-chromophore linkage [GO:0018298]; response to cold [GO:0009409]; response to high light intensity [GO:0009644]; response to light stimulus [GO:0009416]; response to low light intensity stimulus [GO:0009645]	chloroplast thylakoid membrane [GO:0009535]; integral component of membrane [GO:0016021]; photosystem I antenna complex [GO:0009782]; photosystem II [GO:0009523]	chloroplast thylakoid membrane [GO:0009535]; integral component of membrane [GO:0016021]; photosystem I antenna complex [GO:0009782]; photosystem II [GO:0009523]; chlorophyll binding [GO:0016168]; pigment binding [GO:0031409]; protein homodimerization activity [GO:0042803]; photosynthesis, light harvesting in photosystem I [GO:0009768]; protein-chromophore linkage [GO:0018298]; response to cold […	GO:0009409; GO:0009416; GO:0009523; GO:0009535; GO:0009644; GO:0009645; GO:0009768; GO:0009782; GO:0016021; GO:0016168; GO:0018298; GO:0031409; GO:0042803	chlorophyll binding [GO:0016168]; pigment binding [GO:0031409]; protein homodimerization activity [GO:0042803]	zma:100281795;	K08911;	Metabolic pathways; Photosynthesis - antenna proteins;
NC_024468.2:149751419-149758187(-)	2940	8579	6746.79	2241.58	11252	5.01968	2.3276	0.00242262	0.130599	100281808	6	B6SZ72	ATP binding protein (Serine/threonine-protein kinase STY46)	100281808 ZEAMMB73_Zm00001d026677	Zea mays (Maize)	-	-	ATP binding [GO:0005524]; protein kinase activity [GO:0004672]	GO:0004672; GO:0005524	ATP binding [GO:0005524]; protein kinase activity [GO:0004672]	zma:100281808;	-	-
NC_024467.2:111957824-111959028(-)	22	124	89.7046	16.7737	162.635	9.69585	3.27737	0.00973773	0.325796	100281841	4	B6SZG7	Peptidylprolyl isomerase (EC 5.2.1.8)	100281841 ZEAMMB73_Zm00001d046940	Zea mays (Maize)	-	-	peptidyl-prolyl cis-trans isomerase activity [GO:0003755]	GO:0003755	peptidyl-prolyl cis-trans isomerase activity [GO:0003755]	zma:100281841;	K01802;	-
NC_024468.2:148901837-148903732(+)	36	170	125.208	27.4479	222.968	8.12331	3.02207	0.0102598	0.337702	100281852	7	B6SZJ9	DnaJ domain containing protein	-	Zea mays (Maize)	-	integral component of membrane [GO:0016021]	integral component of membrane [GO:0016021]	GO:0016021	-	zma:100281852;	-	-
NC_024462.2:4312475-4315884(+)	1	16	10.8738	0.762442	20.9852	27.5237	4.7826	0.0468554	0.810928	100281855	7	A0A3L6F269	Tropinone reductase	SDR Zm00014a_027838	Zea mays (Maize)	-	-	oxidoreductase activity [GO:0016491]	GO:0016491	oxidoreductase activity [GO:0016491]	-	-	-
NC_024459.2:199720733-199721727(-)	12	104	72.7766	9.1493	136.404	14.9087	3.89808	0.00426944	0.190568	100281871	6	B6SZR2	Dehydration-responsive element-binding protein 1B	-	Zea mays (Maize)	-	nucleus [GO:0005634]	nucleus [GO:0005634]; DNA binding [GO:0003677]; DNA-binding transcription factor activity [GO:0003700]	GO:0003677; GO:0003700; GO:0005634	DNA binding [GO:0003677]; DNA-binding transcription factor activity [GO:0003700]	zma:100281871;	-	-
NC_024459.2:251722259-251723494(-)	225	736	568.435	171.549	965.32	5.62707	2.49238	0.00357048	0.170623	100281879	2	B6SZT9	Chlorophyll a-b binding protein, chloroplastic	103643653 100281879 ZEAMMB73_Zm00001d033132 ZEAMMB73_Zm00001d033136	Zea mays (Maize)	photosynthesis, light harvesting in photosystem I [GO:0009768]; protein-chromophore linkage [GO:0018298]; response to light stimulus [GO:0009416]	chloroplast envelope [GO:0009941]; chloroplast thylakoid membrane [GO:0009535]; integral component of membrane [GO:0016021]; photosystem I [GO:0009522]; photosystem II [GO:0009523]; plastoglobule [GO:0010287]	chloroplast envelope [GO:0009941]; chloroplast thylakoid membrane [GO:0009535]; integral component of membrane [GO:0016021]; photosystem I [GO:0009522]; photosystem II [GO:0009523]; plastoglobule [GO:0010287]; chlorophyll binding [GO:0016168]; photosynthesis, light harvesting in photosystem I [GO:0009768]; protein-chromophore linkage [GO:0018298]; response to light stimulus [GO:0009416]	GO:0009416; GO:0009522; GO:0009523; GO:0009535; GO:0009768; GO:0009941; GO:0010287; GO:0016021; GO:0016168; GO:0018298	chlorophyll binding [GO:0016168]	zma:100281879;zma:103643653;	K08913;	Metabolic pathways; Photosynthesis - antenna proteins;
NC_024459.2:305698827-305700424(-)	8	56	39.7739	6.09953	73.4482	12.0416	3.58996	0.0184861	0.477468	100281894	7	B6SZX0	Transferase	-	Zea mays (Maize)	-	-	transferase activity, transferring acyl groups other than amino-acyl groups [GO:0016747]	GO:0016747	transferase activity, transferring acyl groups other than amino-acyl groups [GO:0016747]	zma:100281894;	-	-
NC_024464.2:133851119-133853351(-)	28	138	101.173	21.3484	180.997	8.47828	3.08377	0.0120495	0.373695	100281904	7	B6T003	Stem 28 kDa glycoprotein	-	Zea mays (Maize)	-	-	acid phosphatase activity [GO:0003993]	GO:0003993	acid phosphatase activity [GO:0003993]	zma:100281904;	-	-
NC_024461.2:182501764-182502401(+)	10	69	49.0616	7.62442	90.4987	11.8696	3.5692	0.0141178	0.410484	100281908	5	A0A3L6FHY3	Bowman-Birk type trypsin inhibitor	IBB3_1 Zm00014a_036798	Zea mays (Maize)	-	extracellular region [GO:0005576]	extracellular region [GO:0005576]; serine-type endopeptidase inhibitor activity [GO:0004867]	GO:0004867; GO:0005576	serine-type endopeptidase inhibitor activity [GO:0004867]	zma:100281908;	-	-
NC_024462.2:5969504-5971912(+)	66	1828	1223.94	50.3211	2397.56	47.6452	5.57426	8.09025e-11	8.91375e-08	100281925	6	A0A3L6F964	Cytochrome P450 716B1	CYP716B1_1 Zm00014a_038906	Zea mays (Maize)	-	-	heme binding [GO:0020037]; iron ion binding [GO:0005506]; monooxygenase activity [GO:0004497]; oxidoreductase activity, acting on paired donors, with incorporation or reduction of molecular oxygen [GO:0016705]	GO:0004497; GO:0005506; GO:0016705; GO:0020037	heme binding [GO:0020037]; iron ion binding [GO:0005506]; monooxygenase activity [GO:0004497]; oxidoreductase activity, acting on paired donors, with incorporation or reduction of molecular oxygen [GO:0016705]	zma:100281925;	-	-
NC_024461.2:23586537-23587232(-)	941	3919	2928.76	717.458	5140.07	7.16428	2.84082	0.000107077	0.0123501	100281945	5	A0A3L6FDA8	BOWMAN_BIRK domain-containing protein	Zm00014a_044316	Zea mays (Maize)	-	extracellular region [GO:0005576]	extracellular region [GO:0005576]; serine-type endopeptidase inhibitor activity [GO:0004867]	GO:0004867; GO:0005576	serine-type endopeptidase inhibitor activity [GO:0004867]	zma:100281945;	-	-
NC_024461.2:181638654-181643200(-)	39	403	279.15	29.7352	528.565	17.7757	4.15184	9.94257e-05	0.0115632	100282017	3	A0A3L6FJQ6	Sedoheptulose-1,7-bisphosphatase, chloroplastic	S17P Zm00014a_039030	Zea mays (Maize)	carbohydrate metabolic process [GO:0005975]	-	phosphatase activity [GO:0016791]; carbohydrate metabolic process [GO:0005975]	GO:0005975; GO:0016791	phosphatase activity [GO:0016791]	zma:100282017;	K01100;	Metabolic pathways; Carbon metabolism; Carbon fixation in photosynthetic organisms;
NC_024461.2:227152720-227153744(+)	5	71	48.467	3.81221	93.1219	24.4273	4.61042	0.0030599	0.152156	100282054	2	A0A3L6FDU1	Chlorophyll a-b binding protein, chloroplastic	CAB2R_0 CAB2R_1 CAB2R_3 Zm00014a_022581 Zm00014a_038012 Zm00014a_038013	Zea mays (Maize)	photosynthesis, light harvesting [GO:0009765]; protein-chromophore linkage [GO:0018298]	chloroplast thylakoid membrane [GO:0009535]; integral component of membrane [GO:0016021]; photosystem I [GO:0009522]; photosystem II [GO:0009523]	chloroplast thylakoid membrane [GO:0009535]; integral component of membrane [GO:0016021]; photosystem I [GO:0009522]; photosystem II [GO:0009523]; chlorophyll binding [GO:0016168]; photosynthesis, light harvesting [GO:0009765]; protein-chromophore linkage [GO:0018298]	GO:0009522; GO:0009523; GO:0009535; GO:0009765; GO:0016021; GO:0016168; GO:0018298	chlorophyll binding [GO:0016168]	zma:100282054;zma:103651577;zma:103651578;	K08912;	Metabolic pathways; Photosynthesis - antenna proteins;
NC_024460.2:43577747-43579723(-)	4	44	30.3796	3.04977	57.7093	18.9225	4.24203	0.0121783	0.376019	100282135	4	B6T3Y5	Plastid-specific 30S ribosomal protein 3	-	Zea mays (Maize)	translation [GO:0006412]	ribosome [GO:0005840]	ribosome [GO:0005840]; structural constituent of ribosome [GO:0003735]; translation [GO:0006412]	GO:0003735; GO:0005840; GO:0006412	structural constituent of ribosome [GO:0003735]	zma:100282135;	K19032;	-
NC_024467.2:105955880-105957194(-)	118	1063	742.087	89.9681	1394.21	15.4967	3.95389	4.28453e-06	0.000954174	100282214	2	B6SUC4	Chlorophyll a-b binding protein, chloroplastic	100282214 ZEAMMB73_Zm00001d046786	Zea mays (Maize)	photosynthesis, light harvesting in photosystem I [GO:0009768]; protein-chromophore linkage [GO:0018298]; response to light stimulus [GO:0009416]	chloroplast thylakoid membrane [GO:0009535]; integral component of membrane [GO:0016021]; photosystem I [GO:0009522]; photosystem II [GO:0009523]; plastoglobule [GO:0010287]	chloroplast thylakoid membrane [GO:0009535]; integral component of membrane [GO:0016021]; photosystem I [GO:0009522]; photosystem II [GO:0009523]; plastoglobule [GO:0010287]; chlorophyll binding [GO:0016168]; photosynthesis, light harvesting in photosystem I [GO:0009768]; protein-chromophore linkage [GO:0018298]; response to light stimulus [GO:0009416]	GO:0009416; GO:0009522; GO:0009523; GO:0009535; GO:0009768; GO:0010287; GO:0016021; GO:0016168; GO:0018298	chlorophyll binding [GO:0016168]	zma:100282214;	K08909;	Metabolic pathways; Photosynthesis - antenna proteins;
NC_024461.2:149276352-149278272(+)	709	2519	1922.22	540.571	3303.86	6.11179	2.6116	0.000342679	0.0318122	100282318	4	A0A1D6N0U0	NADPH:quinone oxidoreductase	100282318 ZEAMMB73_Zm00001d042061	Zea mays (Maize)	-	cytosol [GO:0005829]	cytosol [GO:0005829]; FMN binding [GO:0010181]; oxidoreductase activity [GO:0016491]	GO:0005829; GO:0010181; GO:0016491	FMN binding [GO:0010181]; oxidoreductase activity [GO:0016491]	zma:100282318;	K19784;	-
NC_024465.2:130157662-130158401(+)	4	34	23.8217	3.04977	44.5936	14.622	3.87007	0.0271409	0.598701	100282485	4	A0A3L6E0I3	Calmodulin-like protein 1	CML1_1 Zm00014a_036102	Zea mays (Maize)	-	-	calcium ion binding [GO:0005509]	GO:0005509	calcium ion binding [GO:0005509]	zma:100282485;	K13448;	Plant-pathogen interaction;
NC_024468.2:144452238-144454289(-)	13	1203	793.869	9.91174	1577.83	159.188	7.31458	4.79386e-13	9.12315e-10	100282500	5	B6T842	Leucoanthocyanidin reductase	-	Zea mays (Maize)	-	-	catalytic activity [GO:0003824]; coenzyme binding [GO:0050662]	GO:0003824; GO:0050662	catalytic activity [GO:0003824]; coenzyme binding [GO:0050662]	zma:100282500;	K08695;	Metabolic pathways; Biosynthesis of secondary metabolites; Flavonoid biosynthesis;
NC_024465.2:165739934-165741589(+)	118	284	231.228	89.9681	372.488	4.14022	2.04971	0.0432555	0.782298	100282512	2	B6T892	Chlorophyll a-b binding protein, chloroplastic	100282512 ZEAMMB73_Zm00001d021906	Zea mays (Maize)	photosynthesis, light harvesting in photosystem I [GO:0009768]; protein-chromophore linkage [GO:0018298]; response to light stimulus [GO:0009416]	chloroplast thylakoid membrane [GO:0009535]; integral component of membrane [GO:0016021]; photosystem I [GO:0009522]; photosystem II [GO:0009523]	chloroplast thylakoid membrane [GO:0009535]; integral component of membrane [GO:0016021]; photosystem I [GO:0009522]; photosystem II [GO:0009523]; chlorophyll binding [GO:0016168]; photosynthesis, light harvesting in photosystem I [GO:0009768]; protein-chromophore linkage [GO:0018298]; response to light stimulus [GO:0009416]	GO:0009416; GO:0009522; GO:0009523; GO:0009535; GO:0009768; GO:0016021; GO:0016168; GO:0018298	chlorophyll binding [GO:0016168]	zma:100282512;	K08908;	Metabolic pathways; Photosynthesis - antenna proteins;
NC_024461.2:44999192-45000629(-)	10	172	116.608	7.62442	225.591	29.588	4.88694	0.000204774	0.0207239	100282549	6	B6T8T0	50S ribosomal protein L40	-	Zea mays (Maize)	-	ribosome [GO:0005840]	ribosome [GO:0005840]	GO:0005840	-	zma:100282549;	K19034;	-
NC_024460.2:3005532-3010570(+)	113	478	356.545	86.1559	626.933	7.27673	2.86329	0.00281667	0.143291	100282639	10	B6T9R0	F-box domain containing protein	-	Zea mays (Maize)	-	-	-	-	-	zma:100282639;	-	-
NC_024460.2:230953451-230957085(-)	150	380	306.383	114.366	498.399	4.35792	2.12364	0.0274458	0.603379	100282642	3	B6T9S4	Chalcone synthase (Chalcone synthase WHP1)	100282642 ZEAMMB73_Zm00001d007403	Zea mays (Maize)	biosynthetic process [GO:0009058]	-	transferase activity, transferring acyl groups other than amino-acyl groups [GO:0016747]; biosynthetic process [GO:0009058]	GO:0009058; GO:0016747	transferase activity, transferring acyl groups other than amino-acyl groups [GO:0016747]	zma:100282642;	K00660;	Metabolic pathways; Biosynthesis of secondary metabolites; Flavonoid biosynthesis; Circadian rhythm - plant;
NC_024463.2:217462150-217467158(-)	104	572	414.758	79.2939	750.221	9.46127	3.24203	0.00058166	0.0472127	100282696	6	B6TAG2	NF-YA13 (Nuclear transcription factor Y subunit A-3)	-	Zea mays (Maize)	-	-	DNA-binding transcription factor activity [GO:0003700]	GO:0003700	DNA-binding transcription factor activity [GO:0003700]	zma:100282696;	K08064;	-
NC_024463.2:204910256-204912524(+)	63	551	385.356	48.0338	722.678	15.0452	3.91123	7.33615e-05	0.00939297	100282845	1	B4FQ59	Phosphoribulokinase (EC 2.7.1.19)	100282845 ZEAMMB73_Zm00001d017711	Zea mays (Maize)	carbohydrate metabolic process [GO:0005975]	chloroplast [GO:0009507]	chloroplast [GO:0009507]; ATP binding [GO:0005524]; kinase activity [GO:0016301]; phosphoribulokinase activity [GO:0008974]; carbohydrate metabolic process [GO:0005975]	GO:0005524; GO:0005975; GO:0008974; GO:0009507; GO:0016301	ATP binding [GO:0005524]; kinase activity [GO:0016301]; phosphoribulokinase activity [GO:0008974]	zma:100282845;	K00855;	Metabolic pathways; Carbon metabolism; Carbon fixation in photosynthetic organisms;
NC_024464.2:121112271-121113597(+)	28	249	173.965	21.3484	326.582	15.2978	3.93525	0.000662467	0.0513632	100282910	6	A0A3L6E665	Protein CURVATURE THYLAKOID 1A, chloroplastic	CURT1A_0 Zm00014a_001353	Zea mays (Maize)	-	integral component of membrane [GO:0016021]; thylakoid [GO:0009579]	integral component of membrane [GO:0016021]; thylakoid [GO:0009579]	GO:0009579; GO:0016021	-	zma:100282910;	-	-
NC_024465.2:6686834-6700149(+)	21	91	67.6823	16.0113	119.353	7.45434	2.89808	0.0276375	0.604471	100283014	5	B6TDT4	C2C2-YABBY transcription factor (Protein YABBY)	YAB3 100283014 ZEAMMB73_Zm00001d018829	Zea mays (Maize)	abaxial cell fate specification [GO:0010158]; cell fate commitment [GO:0045165]; specification of floral organ number [GO:0048833]	nucleus [GO:0005634]	nucleus [GO:0005634]; abaxial cell fate specification [GO:0010158]; cell fate commitment [GO:0045165]; specification of floral organ number [GO:0048833]	GO:0005634; GO:0010158; GO:0045165; GO:0048833	-	zma:100283014;	-	-
NC_024464.2:135959786-135960588(+)	4	54	36.9374	3.04977	70.8251	23.2231	4.53749	0.00593753	0.233843	100283017	5	B6TDV1	RALF	100283017 ZEAMMB73_Zm00001d037738	Zea mays (Maize)	calcium-mediated signaling [GO:0019722]	plasmodesma [GO:0009506]	plasmodesma [GO:0009506]; calcium-mediated signaling [GO:0019722]	GO:0009506; GO:0019722	-	zma:100283017;	-	-
NC_024459.2:203354599-203356355(-)	0	16	10.4926	0	20.9852	Inf	Inf	0.0183383	0.475334	100283050	6	A0A1D6KLI5	ZF-HD protein dimerization region containing protein	100283050 ZEAMMB73_Zm00001d031840	Zea mays (Maize)	-	-	DNA binding [GO:0003677]	GO:0003677	DNA binding [GO:0003677]	zma:100283050;	-	-
NC_024468.2:140561973-140565170(-)	254	730	575.555	193.66	957.45	4.94397	2.30567	0.00652774	0.251429	100283076	9	B6TEF8	EREBP-4 like protein	-	Zea mays (Maize)	-	-	-	-	-	zma:100283076;	K22763;	-
NC_024464.2:114774669-114775351(-)	66	506	356.989	50.3211	663.657	13.1884	3.7212	0.000181149	0.0187732	100283082	4	A0A3L6E6X1	EF-hand domain-containing protein	Zm00014a_033347	Zea mays (Maize)	-	-	calcium ion binding [GO:0005509]	GO:0005509	calcium ion binding [GO:0005509]	zma:100283082;	K02183;	MAPK signaling pathway - plant; Calcium signaling pathway; Phosphatidylinositol signaling system; cAMP signaling pathway; cGMP-PKG signaling pathway; Cellular senescence; Circadian entrainment; Plant-pathogen interaction;
NC_024467.2:32056769-32058471(+)	2	26	17.8129	1.52488	34.101	22.363	4.48304	0.0242258	0.568227	100283083	6	B6TEI1	Zinc finger protein CONSTANS-LIKE 16	-	Zea mays (Maize)	-	nucleus [GO:0005634]	nucleus [GO:0005634]; zinc ion binding [GO:0008270]	GO:0005634; GO:0008270	zinc ion binding [GO:0008270]	zma:100283083;	-	-
NC_024465.2:39337852-39338799(+)	96	698	494.337	73.1944	915.48	12.5075	3.64472	7.86697e-05	0.00989112	100283085	4	B6TEI9	Photosystem I reaction center subunit IV A	-	Zea mays (Maize)	photosynthesis [GO:0015979]	photosystem I reaction center [GO:0009538]	photosystem I reaction center [GO:0009538]; photosynthesis [GO:0015979]	GO:0009538; GO:0015979	-	zma:100283085;	K02693;	Metabolic pathways; Photosynthesis;
NC_024461.2:202712639-202713503(-)	91	767	537.68	69.3822	1005.98	14.4991	3.85789	2.49233e-05	0.00420368	100283110	4	A0A3L6FFU9	Profilin	Zm00014a_024807	Zea mays (Maize)	-	cytoskeleton [GO:0005856]	cytoskeleton [GO:0005856]; actin binding [GO:0003779]	GO:0003779; GO:0005856	actin binding [GO:0003779]	zma:100283110;	K05759;	-
NC_024468.2:122641866-122645133(-)	120	378	293.634	91.493	495.776	5.41873	2.43795	0.0129899	0.390706	100283132	4	A0A3L6GB29	Sugar transport protein 5	STP5_7 Zm00014a_033518	Zea mays (Maize)	carbohydrate transport [GO:0008643]	integral component of membrane [GO:0016021]	integral component of membrane [GO:0016021]; transmembrane transporter activity [GO:0022857]; carbohydrate transport [GO:0008643]	GO:0008643; GO:0016021; GO:0022857	transmembrane transporter activity [GO:0022857]	zma:100283132;	-	-
NC_024468.2:10554669-10555667(+)	80	374	275.762	60.9953	490.529	8.04208	3.00757	0.00305351	0.152156	100283195	8	B6TFK6	Dirigent protein	-	Zea mays (Maize)	-	apoplast [GO:0048046]	apoplast [GO:0048046]	GO:0048046	-	-	-	-
NC_024462.2:241059728-241060959(-)	15	225	153.271	11.4366	295.105	25.8035	4.68949	0.000142731	0.0155621	100283212	2	A0A3L6F6T3	Chlorophyll a-b binding protein, chloroplastic	LHC_1 Zm00014a_010482	Zea mays (Maize)	photosynthesis, light harvesting [GO:0009765]; protein-chromophore linkage [GO:0018298]	chloroplast thylakoid membrane [GO:0009535]; integral component of membrane [GO:0016021]; photosystem I [GO:0009522]; photosystem II [GO:0009523]	chloroplast thylakoid membrane [GO:0009535]; integral component of membrane [GO:0016021]; photosystem I [GO:0009522]; photosystem II [GO:0009523]; chlorophyll binding [GO:0016168]; photosynthesis, light harvesting [GO:0009765]; protein-chromophore linkage [GO:0018298]	GO:0009522; GO:0009523; GO:0009535; GO:0009765; GO:0016021; GO:0016168; GO:0018298	chlorophyll binding [GO:0016168]	zma:100283212;	K08907;	Metabolic pathways; Photosynthesis - antenna proteins;
NC_024461.2:225304586-225308411(-)	1819	14981	10517.8	1386.88	19648.7	14.1676	3.82452	1.20444e-05	0.0022313	100283248	4	B6TG74	Cytokinin riboside 5'-monophosphate phosphoribohydrolase (EC 3.2.2.n1)	-	Zea mays (Maize)	cytokinin biosynthetic process [GO:0009691]	-	hydrolase activity [GO:0016787]; lyase activity [GO:0016829]; cytokinin biosynthetic process [GO:0009691]	GO:0009691; GO:0016787; GO:0016829	hydrolase activity [GO:0016787]; lyase activity [GO:0016829]	zma:100283248;	K22522;	-
NC_024461.2:93370270-93376841(+)	84	328	247.121	64.0451	430.197	6.71709	2.74784	0.00741466	0.272075	100283303	9	A0A3L6FFB3	Protein bicaudal C 1	BICC1 Zm00014a_026947	Zea mays (Maize)	-	-	-	-	-	zma:100283303;	-	-
NC_024460.2:12121605-12123066(+)	105	368	281.358	80.0564	482.66	6.029	2.59192	0.009198	0.316034	100283318	1	A0A1D6E0F6	Xyloglucan endotransglucosylase/hydrolase (EC 2.4.1.207)	100283318 ZEAMMB73_Zm00001d002410	Zea mays (Maize)	cell wall biogenesis [GO:0042546]; cell wall organization [GO:0071555]; xyloglucan metabolic process [GO:0010411]	apoplast [GO:0048046]; cell wall [GO:0005618]	apoplast [GO:0048046]; cell wall [GO:0005618]; hydrolase activity, hydrolyzing O-glycosyl compounds [GO:0004553]; xyloglucan:xyloglucosyl transferase activity [GO:0016762]; cell wall biogenesis [GO:0042546]; cell wall organization [GO:0071555]; xyloglucan metabolic process [GO:0010411]	GO:0004553; GO:0005618; GO:0010411; GO:0016762; GO:0042546; GO:0048046; GO:0071555	hydrolase activity, hydrolyzing O-glycosyl compounds [GO:0004553]; xyloglucan:xyloglucosyl transferase activity [GO:0016762]	zma:100283318;	K14504;	Plant hormone signal transduction;
NC_024460.2:174389506-174390471(-)	131	421	326.027	99.8799	552.173	5.52838	2.46686	0.0103505	0.339887	100283327	3	A0A3L6G144	Photosystem I reaction center subunit IV, chloroplastic	PSAE_0 Zm00014a_002969	Zea mays (Maize)	photosynthesis [GO:0015979]	photosystem I reaction center [GO:0009538]	photosystem I reaction center [GO:0009538]; photosynthesis [GO:0015979]	GO:0009538; GO:0015979	-	zma:100283327;	K02693;	Metabolic pathways; Photosynthesis;
NC_024459.2:202103496-202104510(+)	497	3950	2779.83	378.933	5180.72	13.6719	3.77314	6.98091e-07	0.000219122	100283357	5	A0A060D609	AP2 domain containing protein (AP2-EREBP transcription factor) (Fragment)	EREB172 100283357 ZEAMMB73_Zm00001d031796	Zea mays (Maize)	-	nucleus [GO:0005634]	nucleus [GO:0005634]; DNA binding [GO:0003677]; DNA-binding transcription factor activity [GO:0003700]	GO:0003677; GO:0003700; GO:0005634	DNA binding [GO:0003677]; DNA-binding transcription factor activity [GO:0003700]	zma:100283357;	-	-
NC_024463.2:201224244-201226611(+)	0	22	14.4273	0	28.8547	Inf	Inf	0.0072843	0.269654	100283366	7	B6THN3	Protein HOTHEAD	-	Zea mays (Maize)	-	-	flavin adenine dinucleotide binding [GO:0050660]; oxidoreductase activity, acting on CH-OH group of donors [GO:0016614]	GO:0016614; GO:0050660	flavin adenine dinucleotide binding [GO:0050660]; oxidoreductase activity, acting on CH-OH group of donors [GO:0016614]	zma:100283366;	-	-
NC_024463.2:49119298-49122696(+)	5370	13226	10720.6	4094.31	17346.9	4.23683	2.08299	0.0113576	0.358343	100283382	1	A0A3L6EK62	Peroxidase (EC 1.11.1.7)	PER3_0 Zm00014a_012499	Zea mays (Maize)	hydrogen peroxide catabolic process [GO:0042744]; response to oxidative stress [GO:0006979]	extracellular region [GO:0005576]	extracellular region [GO:0005576]; heme binding [GO:0020037]; metal ion binding [GO:0046872]; peroxidase activity [GO:0004601]; hydrogen peroxide catabolic process [GO:0042744]; response to oxidative stress [GO:0006979]	GO:0004601; GO:0005576; GO:0006979; GO:0020037; GO:0042744; GO:0046872	heme binding [GO:0020037]; metal ion binding [GO:0046872]; peroxidase activity [GO:0004601]	zma:100283382;	K00430;	Metabolic pathways; Biosynthesis of secondary metabolites; Phenylpropanoid biosynthesis;
NC_024465.2:46880889-46905690(-)	312	726	595.043	237.882	952.204	4.00285	2.00103	0.0163768	0.446106	100283522	4	B6TJ45	Alkyl transferase (EC 2.5.1.-)	-	Zea mays (Maize)	-	-	transferase activity, transferring alkyl or aryl (other than methyl) groups [GO:0016765]	GO:0016765	transferase activity, transferring alkyl or aryl (other than methyl) groups [GO:0016765]	zma:100283522;	K11778;	Biosynthesis of secondary metabolites; Terpenoid backbone biosynthesis;
NC_024464.2:112380521-112381987(+)	35	143	107.12	26.6855	187.555	7.02837	2.81319	0.019175	0.490421	100283690	2	B4FS55	Peroxiredoxin (EC 1.11.1.15)	100283690 ZEAMMB73_Zm00001d037103	Zea mays (Maize)	cell redox homeostasis [GO:0045454]; cellular response to oxidative stress [GO:0034599]	cell [GO:0005623]; chloroplast thylakoid membrane [GO:0009535]; cytoplasm [GO:0005737]	cell [GO:0005623]; chloroplast thylakoid membrane [GO:0009535]; cytoplasm [GO:0005737]; thioredoxin peroxidase activity [GO:0008379]; cell redox homeostasis [GO:0045454]; cellular response to oxidative stress [GO:0034599]	GO:0005623; GO:0005737; GO:0008379; GO:0009535; GO:0034599; GO:0045454	thioredoxin peroxidase activity [GO:0008379]	zma:100283690;	K03564;	-
NC_024463.2:175026939-175027975(+)	90	376	280.886	68.6197	493.153	7.18674	2.84534	0.00464228	0.199962	100283700	10	B6TKR8	NF-180	-	Zea mays (Maize)	-	-	-	-	-	zma:100283700;	-	-
NC_024468.2:90195422-90197131(-)	13	134	92.8315	9.91174	175.751	17.7316	4.14825	0.00164826	0.0996421	100283787	5	B6TLU2	Thioredoxin F-type	-	Zea mays (Maize)	cell redox homeostasis [GO:0045454]	cell [GO:0005623]	cell [GO:0005623]; cell redox homeostasis [GO:0045454]	GO:0005623; GO:0045454	-	zma:100283787;	K03671;	-
NC_024463.2:6160272-6161072(-)	28	109	82.1551	21.3484	142.962	6.69661	2.74343	0.0293172	0.627479	100283789	7	B6TLU8	Plastoquinol-plastocyanin reductase	-	Zea mays (Maize)	-	cytochrome b6f complex [GO:0009512]; integral component of membrane [GO:0016021]	cytochrome b6f complex [GO:0009512]; integral component of membrane [GO:0016021]	GO:0009512; GO:0016021	-	zma:100283789;	-	-
NC_024461.2:194991262-194991940(+)	99	318	246.281	75.4817	417.081	5.52559	2.46613	0.0152298	0.430547	100283816	4	B6TM37	Photosystem II reaction center W protein	-	Zea mays (Maize)	photosynthesis [GO:0015979]	chloroplast [GO:0009507]; integral component of membrane [GO:0016021]; photosystem II [GO:0009523]	chloroplast [GO:0009507]; integral component of membrane [GO:0016021]; photosystem II [GO:0009523]; photosynthesis [GO:0015979]	GO:0009507; GO:0009523; GO:0015979; GO:0016021	-	zma:100283816;	K02721;	Photosynthesis;
NC_024460.2:169450504-169452912(+)	266	643	523.076	202.809	843.343	4.1583	2.05599	0.0165799	0.448911	100283831	9	B6TMA2	Amino acid binding protein	100283831 ZEAMMB73_Zm00001d005317	Zea mays (Maize)	-	-	-	-	-	zma:100283831;	-	-
NC_024466.2:125482298-125483096(-)	6	45	31.7978	4.57465	59.0209	12.9017	3.68949	0.0221677	0.538663	100283835	4	B6TMB3	Photosystem II reaction center W protein	-	Zea mays (Maize)	photosynthesis [GO:0015979]	chloroplast [GO:0009507]; integral component of membrane [GO:0016021]; photosystem II [GO:0009523]	chloroplast [GO:0009507]; integral component of membrane [GO:0016021]; photosystem II [GO:0009523]; photosynthesis [GO:0015979]	GO:0009507; GO:0009523; GO:0015979; GO:0016021	-	zma:100283835;	K02721;	Photosynthesis;
NC_024460.2:58173761-58174915(-)	90	637	452.047	68.6197	835.474	12.1754	3.6059	0.00012424	0.0139082	100283848	4	A0A3L6FNQ5	Photosystem I subunit O	PSAO Zm00014a_001467	Zea mays (Maize)	-	integral component of membrane [GO:0016021]	integral component of membrane [GO:0016021]	GO:0016021	-	zma:100283848;	K14332;	Photosynthesis;
NC_024459.2:216771080-216772472(-)	109	716	511.097	83.1061	939.088	11.2999	3.49823	0.00012211	0.0137803	100284001	2	B4FV94	Chlorophyll a-b binding protein, chloroplastic	100284001 ZEAMMB73_Zm00001d032197	Zea mays (Maize)	photosynthesis, light harvesting in photosystem I [GO:0009768]; protein-chromophore linkage [GO:0018298]; response to light stimulus [GO:0009416]	chloroplast thylakoid membrane [GO:0009535]; integral component of membrane [GO:0016021]; photosystem I [GO:0009522]; photosystem II [GO:0009523]	chloroplast thylakoid membrane [GO:0009535]; integral component of membrane [GO:0016021]; photosystem I [GO:0009522]; photosystem II [GO:0009523]; chlorophyll binding [GO:0016168]; photosynthesis, light harvesting in photosystem I [GO:0009768]; protein-chromophore linkage [GO:0018298]; response to light stimulus [GO:0009416]	GO:0009416; GO:0009522; GO:0009523; GO:0009535; GO:0009768; GO:0016021; GO:0016168; GO:0018298	chlorophyll binding [GO:0016168]	zma:100284001;	K08910;	Metabolic pathways; Photosynthesis - antenna proteins;
NC_024459.2:121172264-121173230(-)	258	870	668.89	196.71	1141.07	5.80078	2.53625	0.00220083	0.121083	100284084	1	UPI0002215FFD	Uncharacterized protein;uncharacterized protein LOC109611595;;	Zm.18398;LOC109611595;;	Zea mays (Maize)	-	-	-	-	-	-	-	-
NC_024467.2:2067198-2068960(+)	6	44	31.142	4.57465	57.7093	12.615	3.65707	0.0237637	0.562747	100284097	2	B6TQ18	Xyloglucan endotransglucosylase/hydrolase (EC 2.4.1.207)	100284097 ZEAMMB73_Zm00001d044775	Zea mays (Maize)	cell wall biogenesis [GO:0042546]; cell wall organization [GO:0071555]; xyloglucan metabolic process [GO:0010411]	apoplast [GO:0048046]; cell wall [GO:0005618]	apoplast [GO:0048046]; cell wall [GO:0005618]; hydrolase activity, hydrolyzing O-glycosyl compounds [GO:0004553]; xyloglucan:xyloglucosyl transferase activity [GO:0016762]; cell wall biogenesis [GO:0042546]; cell wall organization [GO:0071555]; xyloglucan metabolic process [GO:0010411]	GO:0004553; GO:0005618; GO:0010411; GO:0016762; GO:0042546; GO:0048046; GO:0071555	hydrolase activity, hydrolyzing O-glycosyl compounds [GO:0004553]; xyloglucan:xyloglucosyl transferase activity [GO:0016762]	zma:100284097;	K08235;	-
NC_024466.2:170786978-170789011(+)	114	281	227.736	86.9183	368.553	4.24022	2.08414	0.0406467	0.757532	100284405	6	B6TT97	F-box protein interaction domain containing protein (Receptor-like kinase-like)	100284405 ZEAMMB73_Zm00001d012241	Zea mays (Maize)	-	-	kinase activity [GO:0016301]	GO:0016301	kinase activity [GO:0016301]	zma:100284405;	-	-
NC_024467.2:153417770-153418651(-)	2508	7404	5811.56	1912.2	9710.91	5.07839	2.34437	0.00187375	0.10911	100284433	3	B6TTL0	Putative tify domain/CCT motif transcription factor family protein (TIFY28) (ZIM motif family protein) (ZIM transcription factor)	ZIM4 100284433 ZEAMMB73_Zm00001d048263	Zea mays (Maize)	regulation of defense response [GO:0031347]; regulation of jasmonic acid mediated signaling pathway [GO:2000022]; response to wounding [GO:0009611]	nucleus [GO:0005634]	nucleus [GO:0005634]; regulation of defense response [GO:0031347]; regulation of jasmonic acid mediated signaling pathway [GO:2000022]; response to wounding [GO:0009611]	GO:0005634; GO:0009611; GO:0031347; GO:2000022	-	zma:100284433;	K13464;	Plant hormone signal transduction;
NC_024462.2:199294040-199297119(-)	218	845	637.247	166.212	1108.28	6.66787	2.73723	0.00116183	0.0777054	100284440	7	B6TTR9	Protein binding protein	-	Zea mays (Maize)	-	-	chaperone binding [GO:0051087]	GO:0051087	chaperone binding [GO:0051087]	zma:100284440;	-	-
NC_024465.2:164317805-164319324(-)	5534	14576	11668.4	4219.35	19117.5	4.53092	2.1798	0.00945105	0.321704	100284456	9	A0A3L6DVB6	Remorin 4.1	REM4.1_0 Zm00014a_030164	Zea mays (Maize)	-	-	-	-	-	zma:100284456;	-	-
NC_024461.2:42672283-42679905(+)	2486	14103	10196.3	1895.43	18497.2	9.75882	3.28671	0.000110119	0.0125626	100284468	6	B6TU20	Carbohydrate transporter/ sugar porter/ transporter	-	Zea mays (Maize)	-	integral component of membrane [GO:0016021]	integral component of membrane [GO:0016021]; transmembrane transporter activity [GO:0022857]	GO:0016021; GO:0022857	transmembrane transporter activity [GO:0022857]	zma:100284468;	-	-
NC_024463.2:188141881-188144073(+)	5	61	41.9092	3.81221	80.0061	20.9868	4.39141	0.00559464	0.225012	100284484	4	B4FTR7	Protein TAB2 homolog, chloroplastic (Zm-TAB2)	TAB2 ZEAMMB73_Zm00001d017179	Zea mays (Maize)	chloroplast organization [GO:0009658]; intracellular signal transduction [GO:0035556]; lipid metabolic process [GO:0006629]; photosystem I assembly [GO:0048564]	chloroplast [GO:0009507]	chloroplast [GO:0009507]; phosphatidylinositol phospholipase C activity [GO:0004435]; RNA binding [GO:0003723]; chloroplast organization [GO:0009658]; intracellular signal transduction [GO:0035556]; lipid metabolic process [GO:0006629]; photosystem I assembly [GO:0048564]	GO:0003723; GO:0004435; GO:0006629; GO:0009507; GO:0009658; GO:0035556; GO:0048564	phosphatidylinositol phospholipase C activity [GO:0004435]; RNA binding [GO:0003723]	zma:100284484;	-	-
NC_024463.2:201022527-201023593(+)	109	1052	731.442	83.1061	1379.78	16.6026	4.05334	2.89358e-06	0.000684454	100284491	6	B6TU97	Dehydration-responsive element-binding protein 1A	-	Zea mays (Maize)	-	nucleus [GO:0005634]	nucleus [GO:0005634]; DNA binding [GO:0003677]; DNA-binding transcription factor activity [GO:0003700]	GO:0003677; GO:0003700; GO:0005634	DNA binding [GO:0003677]; DNA-binding transcription factor activity [GO:0003700]	zma:100284491;	-	-
NC_024465.2:158179007-158180416(-)	86	284	219.029	65.57	372.488	5.68076	2.50608	0.0160027	0.439923	100284505	2	A0A3L6E0H2	ATP synthase subunit gamma, chloroplastic	ATPG_3 Zm00014a_038059	Zea mays (Maize)	ATP synthesis coupled proton transport [GO:0015986]	proton-transporting ATP synthase complex, catalytic core F(1) [GO:0045261]	proton-transporting ATP synthase complex, catalytic core F(1) [GO:0045261]; proton-transporting ATP synthase activity, rotational mechanism [GO:0046933]; ATP synthesis coupled proton transport [GO:0015986]	GO:0015986; GO:0045261; GO:0046933	proton-transporting ATP synthase activity, rotational mechanism [GO:0046933]	zma:100284505;	K02115;	Metabolic pathways; Oxidative phosphorylation; Photosynthesis;
NC_024463.2:196315167-196316476(-)	438	1498	1149.35	333.949	1964.74	5.88335	2.55664	0.000726774	0.054941	100284531	5	A0A1D6HEW5	Uclacyanin-3	100284531 ZEAMMB73_Zm00001d017455	Zea mays (Maize)	-	anchored component of plasma membrane [GO:0046658]	anchored component of plasma membrane [GO:0046658]; electron transfer activity [GO:0009055]	GO:0009055; GO:0046658	electron transfer activity [GO:0009055]	zma:100284531;	-	-
NC_024462.2:116699430-116700499(+)	0	19	12.46	0	24.9199	Inf	Inf	0.0113146	0.357525	100284533	9	A0A3L6EXR7	Uncharacterized protein	Zm00014a_011739	Zea mays (Maize)	-	-	-	-	-	zma:100284533;	-	-
NC_024467.2:153485550-153486552(+)	22	206	143.479	16.7737	270.185	16.1076	4.00967	0.000860797	0.0621377	100284541	3	K7VPS1	Putative tify domain/CCT motif transcription factor family protein (TIFY29) (ZIM transcription factor)	ZIM14 100284541 ZEAMMB73_Zm00001d048268	Zea mays (Maize)	regulation of defense response [GO:0031347]; regulation of jasmonic acid mediated signaling pathway [GO:2000022]; response to wounding [GO:0009611]	nucleus [GO:0005634]	nucleus [GO:0005634]; regulation of defense response [GO:0031347]; regulation of jasmonic acid mediated signaling pathway [GO:2000022]; response to wounding [GO:0009611]	GO:0005634; GO:0009611; GO:0031347; GO:2000022	-	zma:100284541;	K13464;	Plant hormone signal transduction;
NC_024459.2:3775196-3778095(-)	2	22	15.1898	1.52488	28.8547	18.9225	4.24203	0.0381094	0.728901	100284607	3	B6TVJ6	Dihydrodipicolinate reductase (Dihydrodipicolinate reductase1)	100284607 ZEAMMB73_Zm00001d027363	Zea mays (Maize)	lysine biosynthetic process via diaminopimelate [GO:0009089]; photosynthesis, light reaction [GO:0019684]	chloroplast stroma [GO:0009570]	chloroplast stroma [GO:0009570]; 4-hydroxy-tetrahydrodipicolinate reductase [GO:0008839]; lysine biosynthetic process via diaminopimelate [GO:0009089]; photosynthesis, light reaction [GO:0019684]	GO:0008839; GO:0009089; GO:0009570; GO:0019684	4-hydroxy-tetrahydrodipicolinate reductase [GO:0008839]	zma:100284607;	K16908;	-
NC_024459.2:214590932-214592685(-)	202	494	400.966	154.013	647.918	4.2069	2.07276	0.0226255	0.546575	100284744	4	B6TX22	Non-specific serine/threonine protein kinase (EC 2.7.11.1)	100284744 ZEAMMB73_Zm00001d032155	Zea mays (Maize)	signal transduction [GO:0007165]	-	ATP binding [GO:0005524]; protein serine/threonine kinase activity [GO:0004674]; signal transduction [GO:0007165]	GO:0004674; GO:0005524; GO:0007165	ATP binding [GO:0005524]; protein serine/threonine kinase activity [GO:0004674]	zma:100284744;	-	-
NC_024468.2:75943701-75945873(+)	1182	15614	10690.1	901.206	20478.9	22.7239	4.50614	5.92548e-07	0.000188102	100284818	6	K7UFH5	Putative HLH DNA-binding domain superfamily protein	100284818 ZEAMMB73_Zm00001d024522	Zea mays (Maize)	-	-	DNA binding [GO:0003677]; protein dimerization activity [GO:0046983]	GO:0003677; GO:0046983	DNA binding [GO:0003677]; protein dimerization activity [GO:0046983]	zma:100284818;	-	-
NC_024459.2:222796870-222798578(+)	0	45	29.5105	0	59.0209	Inf	Inf	0.000554521	0.0457923	100284837	5	B6TXY3	Quinone oxidoreductase-like protein (Quinone oxidoreductase-like protein At1g23740)	100284837 ZEAMMB73_Zm00001d032332	Zea mays (Maize)	-	-	oxidoreductase activity [GO:0016491]; zinc ion binding [GO:0008270]	GO:0008270; GO:0016491	oxidoreductase activity [GO:0016491]; zinc ion binding [GO:0008270]	zma:100284837;	K18980;	-
NC_024465.2:135225299-135225958(+)	79	293	222.262	60.2329	384.292	6.3801	2.67358	0.0104401	0.342291	100284847	3	A0A3L6DXU7	Photosystem I reaction center subunit V, chloroplastic	PSAG Zm00014a_003264	Zea mays (Maize)	photosynthesis [GO:0015979]	integral component of membrane [GO:0016021]; photosystem I [GO:0009522]	integral component of membrane [GO:0016021]; photosystem I [GO:0009522]; photosynthesis [GO:0015979]	GO:0009522; GO:0015979; GO:0016021	-	zma:100284847;	K08905;	Photosynthesis;
NC_024462.2:51885638-51887693(+)	143	458	354.865	109.029	600.702	5.50955	2.46193	0.00920143	0.316034	100284873	5	B6TYB6	DNA-binding protein	100284873 ZEAMMB73_Zm00001d049906	Zea mays (Maize)	-	nucleus [GO:0005634]	nucleus [GO:0005634]; AT DNA binding [GO:0003680]; DNA-binding transcription factor activity [GO:0003700]	GO:0003680; GO:0003700; GO:0005634	AT DNA binding [GO:0003680]; DNA-binding transcription factor activity [GO:0003700]	zma:100284873;	-	-
NC_024459.2:248529805-248530674(+)	980	3734	2822.31	747.193	4897.42	6.55443	2.71247	0.000200206	0.0203948	100284894	3	B6TYH5	TIFY9 (ZIM motif family protein) (ZIM transcription factor)	ZIM18 100284894 ZEAMMB73_Zm00001d033050	Zea mays (Maize)	regulation of defense response [GO:0031347]; regulation of jasmonic acid mediated signaling pathway [GO:2000022]; response to wounding [GO:0009611]	nucleus [GO:0005634]	nucleus [GO:0005634]; regulation of defense response [GO:0031347]; regulation of jasmonic acid mediated signaling pathway [GO:2000022]; response to wounding [GO:0009611]	GO:0005634; GO:0009611; GO:0031347; GO:2000022	-	zma:100284894;	K13464;	Plant hormone signal transduction;
NC_024464.2:72944638-72946052(+)	49	143	112.457	37.3596	187.555	5.02027	2.32776	0.0463475	0.809544	100284930	5	B6TYV1	Homeobox-leucine zipper protein ATHB-4	-	Zea mays (Maize)	regulation of transcription, DNA-templated [GO:0006355]	nucleus [GO:0005634]	nucleus [GO:0005634]; sequence-specific DNA binding [GO:0043565]; regulation of transcription, DNA-templated [GO:0006355]	GO:0005634; GO:0006355; GO:0043565	sequence-specific DNA binding [GO:0043565]	zma:100284930;	-	-
NC_024459.2:63372703-63375209(+)	303	867	684.078	231.02	1137.14	4.92225	2.29932	0.0049383	0.207884	100284951	7	B6TZ34	Flavonoid 3-monooxygenase	-	Zea mays (Maize)	-	-	heme binding [GO:0020037]; iron ion binding [GO:0005506]; monooxygenase activity [GO:0004497]; oxidoreductase activity, acting on paired donors, with incorporation or reduction of molecular oxygen [GO:0016705]	GO:0004497; GO:0005506; GO:0016705; GO:0020037	heme binding [GO:0020037]; iron ion binding [GO:0005506]; monooxygenase activity [GO:0004497]; oxidoreductase activity, acting on paired donors, with incorporation or reduction of molecular oxygen [GO:0016705]	zma:100284951;	-	-
NW_017972053.1:21320-24350(+)	359	883	715.919	273.717	1158.12	4.2311	2.08103	0.00973279	0.325796	100285021	3	B6TZX1	Fatty acyl-CoA reductase (EC 1.2.1.84)	-	Zea mays (Maize)	lipid metabolic process [GO:0006629]	-	alcohol-forming fatty acyl-CoA reductase activity [GO:0102965]; fatty-acyl-CoA reductase (alcohol-forming) activity [GO:0080019]; lipid metabolic process [GO:0006629]	GO:0006629; GO:0080019; GO:0102965	alcohol-forming fatty acyl-CoA reductase activity [GO:0102965]; fatty-acyl-CoA reductase (alcohol-forming) activity [GO:0080019]	zma:100285021;	K13356;	Cutin, suberine and wax biosynthesis; Peroxisome;
NC_024465.2:160256723-160259064(+)	3	36	24.752	2.28732	47.2167	20.6428	4.36756	0.0151719	0.429774	100285105	6	B6U0V2	Hydrolase, hydrolyzing O-glycosyl compounds	-	Zea mays (Maize)	carbohydrate metabolic process [GO:0005975]	-	hydrolase activity, hydrolyzing O-glycosyl compounds [GO:0004553]; carbohydrate metabolic process [GO:0005975]	GO:0004553; GO:0005975	hydrolase activity, hydrolyzing O-glycosyl compounds [GO:0004553]	zma:100285105;	-	-
NC_024465.2:162190427-162195240(-)	1095	4411	3310.12	834.874	5785.36	6.92963	2.79278	0.000143492	0.015564	100285127	5	B6U145	Nucleoside transporter	-	Zea mays (Maize)	-	integral component of membrane [GO:0016021]	integral component of membrane [GO:0016021]; nucleoside transmembrane transporter activity [GO:0005337]	GO:0005337; GO:0016021	nucleoside transmembrane transporter activity [GO:0005337]	zma:100285127;	K15014;	-
NC_024461.2:156094292-156095399(+)	162	612	463.1	123.516	802.684	6.49865	2.70014	0.00271661	0.141291	100285262	10	B6U2I9	Esterase PIR7B	-	Zea mays (Maize)	-	-	-	-	-	zma:100285262;	-	-
NC_024466.2:17318210-17319378(-)	9	168	113.603	6.86197	220.345	32.111	5.00499	0.00017307	0.0181775	100285289	5	B6U2U4	Anthocyanin regulatory C1 protein	-	Zea mays (Maize)	-	nucleus [GO:0005634]	nucleus [GO:0005634]; DNA binding [GO:0003677]	GO:0003677; GO:0005634	DNA binding [GO:0003677]	zma:100285289;	K09422;	-
NC_024463.2:194078446-194081959(-)	513	1538	1204.17	391.133	2017.2	5.15734	2.36663	0.00154184	0.0954936	100285314	10	B6U3A9	Remorin	-	Zea mays (Maize)	-	-	-	-	-	zma:100285314;	-	-
NC_024468.2:148673640-148674576(-)	2	46	30.9287	1.52488	60.3325	39.5653	5.30616	0.00377359	0.177834	100285354	5	B6U430	Early nodulin-like protein 1	100285354 ZEAMMB73_Zm00001d026595	Zea mays (Maize)	-	anchored component of plasma membrane [GO:0046658]	anchored component of plasma membrane [GO:0046658]; electron transfer activity [GO:0009055]	GO:0009055; GO:0046658	electron transfer activity [GO:0009055]	zma:100285354;	-	-
NC_024462.2:169925409-169926141(-)	14	100	70.9159	10.6742	131.158	12.2874	3.6191	0.00736609	0.271482	100285370	6	A0A3L6F339	Putative calcium-binding protein CML20	CML20_1 Zm00014a_014216	Zea mays (Maize)	-	-	calcium ion binding [GO:0005509]	GO:0005509	calcium ion binding [GO:0005509]	zma:100285370;	-	-
NC_024466.2:90224173-90225383(+)	24	89	67.5144	18.2986	116.73	6.37919	2.67337	0.0403391	0.753645	100285398	4	B6U4G5	Beta-propeller domain of methanol dehydrogenase type (Beta-propeller domains of methanol dehydrogenase type)	100285398 ZEAMMB73_Zm00001d009929	Zea mays (Maize)	photosystem II repair [GO:0010206]	chloroplast thylakoid membrane [GO:0009535]; integral component of membrane [GO:0016021]; thylakoid lumen [GO:0031977]	chloroplast thylakoid membrane [GO:0009535]; integral component of membrane [GO:0016021]; thylakoid lumen [GO:0031977]; acid phosphatase activity [GO:0003993]; photosystem II repair [GO:0010206]	GO:0003993; GO:0009535; GO:0010206; GO:0016021; GO:0031977	acid phosphatase activity [GO:0003993]	zma:100285398;	-	-
NC_024467.2:38442223-38443591(-)	10	53	38.569	7.62442	69.5135	9.11723	3.18859	0.0335892	0.681024	100285411	7	B6U4J6	Embryogenesis transmembrane protein	-	Zea mays (Maize)	-	integral component of membrane [GO:0016021]	integral component of membrane [GO:0016021]	GO:0016021	-	zma:100285411;	-	-
NC_024461.2:20014195-20015192(-)	18	69	52.1113	13.7239	90.4987	6.59422	2.7212	0.048124	0.822054	100285576	3	B6U6V5	16.9 kDa class I heat shock protein 2	100285576 ZEAMMB73_Zm00001d039941	Zea mays (Maize)	protein complex oligomerization [GO:0051259]; protein folding [GO:0006457]; response to heat [GO:0009408]; response to hydrogen peroxide [GO:0042542]; response to reactive oxygen species [GO:0000302]; response to salt stress [GO:0009651]	-	protein self-association [GO:0043621]; unfolded protein binding [GO:0051082]; protein complex oligomerization [GO:0051259]; protein folding [GO:0006457]; response to heat [GO:0009408]; response to hydrogen peroxide [GO:0042542]; response to reactive oxygen species [GO:0000302]; response to salt stress [GO:0009651]	GO:0000302; GO:0006457; GO:0009408; GO:0009651; GO:0042542; GO:0043621; GO:0051082; GO:0051259	protein self-association [GO:0043621]; unfolded protein binding [GO:0051082]	zma:100285576;	K13993;	Protein processing in endoplasmic reticulum;
NC_024463.2:215716251-215717231(-)	4	288	190.392	3.04977	377.734	123.857	6.95253	3.49054e-07	0.000118815	100285604	5	B6UCL0	Ethylene-responsive element binding protein 2	100285604 ZEAMMB73_Zm00001d018158	Zea mays (Maize)	-	nucleus [GO:0005634]	nucleus [GO:0005634]; DNA binding [GO:0003677]; DNA-binding transcription factor activity [GO:0003700]	GO:0003677; GO:0003700; GO:0005634	DNA binding [GO:0003677]; DNA-binding transcription factor activity [GO:0003700]	zma:100285604;	-	-
NC_024460.2:236348383-236350356(+)	141	567	425.584	107.504	743.664	6.91753	2.79026	0.00243206	0.130881	100285633	5	B6U7H6	Patatin (EC 3.1.1.-)	-	Zea mays (Maize)	lipid catabolic process [GO:0016042]	-	hydrolase activity [GO:0016787]; lipid catabolic process [GO:0016042]	GO:0016042; GO:0016787	hydrolase activity [GO:0016787]	zma:100285633;	-	-
NC_024468.2:80562832-80565140(+)	193	644	495.903	147.151	844.655	5.74005	2.52106	0.00424128	0.190568	100285707	7	B6U8E8	Phloem-specific lectin	-	Zea mays (Maize)	-	-	carbohydrate binding [GO:0030246]	GO:0030246	carbohydrate binding [GO:0030246]	zma:100285707;	-	-
NC_024467.2:14005644-14008633(+)	113	293	235.224	86.1559	384.292	4.46042	2.15718	0.0334367	0.679969	100285720	4	B6U8L8	Heparanase-like protein 3	-	Zea mays (Maize)	-	membrane [GO:0016020]	membrane [GO:0016020]; hydrolase activity, acting on glycosyl bonds [GO:0016798]	GO:0016020; GO:0016798	hydrolase activity, acting on glycosyl bonds [GO:0016798]	zma:100285720;	K07964;	Metabolic pathways; Glycosaminoglycan degradation;
NC_024462.2:190119175-190121952(-)	81	233	183.677	61.7578	305.597	4.94832	2.30694	0.0306641	0.645797	100285745	4	C4J1S5	Auxin efflux carrier component	PIN1d	Zea mays (Maize)	auxin-activated signaling pathway [GO:0009734]; transmembrane transport [GO:0055085]	integral component of membrane [GO:0016021]	integral component of membrane [GO:0016021]; auxin-activated signaling pathway [GO:0009734]; transmembrane transport [GO:0055085]	GO:0009734; GO:0016021; GO:0055085	-	zma:100285745;	K13947;	-
NC_024460.2:240431754-240432663(+)	115	453	340.912	87.6808	594.144	6.77622	2.76048	0.00417872	0.188936	100285817	6	A0A1D6F971	Early light inducible protein1	100285817 ZEAMMB73_Zm00001d007827	Zea mays (Maize)	-	chloroplast thylakoid membrane [GO:0009535]; integral component of membrane [GO:0016021]	chloroplast thylakoid membrane [GO:0009535]; integral component of membrane [GO:0016021]	GO:0009535; GO:0016021	-	zma:100285817;	-	-
NC_024459.2:65854946-65856970(-)	446	1046	855.979	340.049	1371.91	4.03444	2.01237	0.00961489	0.324862	100285888	5	B6UB79	Cationic amino acid transporter	100285888 ZEAMMB73_Zm00001d029321	Zea mays (Maize)	-	integral component of membrane [GO:0016021]	integral component of membrane [GO:0016021]; transmembrane transporter activity [GO:0022857]	GO:0016021; GO:0022857	transmembrane transporter activity [GO:0022857]	zma:100285888;	-	-
NC_024461.2:51339922-51341349(+)	1088	4752	3531.07	829.536	6232.61	7.51336	2.90946	8.36806e-05	0.010234	100285894	2	B6UBA1	Peroxidase (EC 1.11.1.7)	-	Zea mays (Maize)	hydrogen peroxide catabolic process [GO:0042744]; response to oxidative stress [GO:0006979]	extracellular region [GO:0005576]	extracellular region [GO:0005576]; heme binding [GO:0020037]; metal ion binding [GO:0046872]; peroxidase activity [GO:0004601]; hydrogen peroxide catabolic process [GO:0042744]; response to oxidative stress [GO:0006979]	GO:0004601; GO:0005576; GO:0006979; GO:0020037; GO:0042744; GO:0046872	heme binding [GO:0020037]; metal ion binding [GO:0046872]; peroxidase activity [GO:0004601]	zma:100285894;	K00430;	Metabolic pathways; Biosynthesis of secondary metabolites; Phenylpropanoid biosynthesis;
NC_024460.2:15965761-15968175(+)	629	1604	1291.67	479.576	2103.77	4.38673	2.13314	0.00375104	0.177435	100285901	9	A0A3L6FTH2	Uncharacterized protein	Zm00014a_003587	Zea mays (Maize)	-	-	-	-	-	zma:100285901;	-	-
NC_024466.2:150935089-150937505(-)	23	163	115.662	17.5362	213.787	12.1912	3.60777	0.00329865	0.161502	100285933	7	B6UBY6	CASP-like protein 4U1 (ZmCASPL4U1) (Vegetative cell wall protein gp1)	-	Zea mays (Maize)	-	integral component of membrane [GO:0016021]; plasma membrane [GO:0005886]	integral component of membrane [GO:0016021]; plasma membrane [GO:0005886]	GO:0005886; GO:0016021	-	zma:100285933;	-	-
NC_024465.2:5387875-5388613(+)	148	711	522.686	112.841	932.53	8.26408	3.04685	0.00061169	0.0485071	100286020	3	B6TR16	Photosystem I reaction center subunit psaK (Photosystem I reaction center6)	100286020 ZEAMMB73_Zm00001d018797	Zea mays (Maize)	photosynthesis [GO:0015979]	photosystem I [GO:0009522]	photosystem I [GO:0009522]; photosynthesis [GO:0015979]	GO:0009522; GO:0015979	-	zma:100286020;	K02698;	Photosynthesis;
NC_024459.2:228404561-228405630(+)	20	91	67.3011	15.2488	119.353	7.82705	2.96847	0.0246875	0.573913	100286061	-	-	-	-	-	-	-	-	-	-	-	-	-
NC_024462.2:202395191-202396284(-)	473	1370	1078.75	360.635	1796.86	4.98249	2.31687	0.00220008	0.121083	100286151	4	B6UF45	Caffeoyl-CoA O-methyltransferase 1	100286151 ZEAMMB73_Zm00001d052842	Zea mays (Maize)	methylation [GO:0032259]	-	O-methyltransferase activity [GO:0008171]; S-adenosylmethionine-dependent methyltransferase activity [GO:0008757]; methylation [GO:0032259]	GO:0008171; GO:0008757; GO:0032259	O-methyltransferase activity [GO:0008171]; S-adenosylmethionine-dependent methyltransferase activity [GO:0008757]	zma:100286151;	K18883;	-
NC_024468.2:140142881-140143646(-)	6140	15274	12357.2	4681.39	20033	4.27929	2.09737	0.0134195	0.39791	100286204	9	A0A3L6G9H1	Proline-rich protein DC2.15	14KD_5 Zm00014a_003665	Zea mays (Maize)	-	-	-	-	-	zma:100286204;	-	-
NC_024463.2:38196113-38196882(+)	270	1615	1162.03	205.859	2118.19	10.2895	3.36311	1.5938e-05	0.00285168	100286212	3	B6UG02	TIFY20 (ZIM motif family protein)	100286212 ZEAMMB73_Zm00001d014253	Zea mays (Maize)	regulation of defense response [GO:0031347]; regulation of jasmonic acid mediated signaling pathway [GO:2000022]; response to wounding [GO:0009611]	nucleus [GO:0005634]	nucleus [GO:0005634]; regulation of defense response [GO:0031347]; regulation of jasmonic acid mediated signaling pathway [GO:2000022]; response to wounding [GO:0009611]	GO:0005634; GO:0009611; GO:0031347; GO:2000022	-	zma:100286212;	K13464;	Plant hormone signal transduction;
NC_024462.2:156545940-156546701(+)	23	1314	870.473	17.5362	1723.41	98.2776	6.61879	4.18392e-12	6.04042e-09	100286224	10	B6UG74	Cortical cell-delineating protein	-	Zea mays (Maize)	-	-	-	-	-	zma:100286224;	-	-
NC_024468.2:140119092-140119834(-)	924	7183	5062.77	704.496	9421.05	13.3727	3.74122	1.79955e-06	0.00046223	100286227	9	B6UGA2	Cortical cell-delineating protein	100286227 ZEAMMB73_Zm00001d026162	Zea mays (Maize)	-	-	-	-	-	zma:100286227;	-	-
NC_024460.2:1946283-1947072(+)	7	50	35.4579	5.33709	65.5788	12.2874	3.6191	0.0208519	0.519567	100286242	9	A0A3L6G3Q9	Gibberellin-regulated protein 3	GASA3 Zm00014a_014648	Zea mays (Maize)	-	-	-	-	-	zma:100286242;	-	-
NC_024460.2:204904648-204906233(-)	0	17	11.1484	0	22.2968	Inf	Inf	0.015528	0.434867	100303824	9	B4G1C8	Uncharacterized protein	100303824 ZEAMMB73_Zm00001d006332	Zea mays (Maize)	-	-	-	-	-	zma:100303824;	-	-
NC_024462.2:40432325-40434852(-)	0	38	24.9199	0	49.8399	Inf	Inf	0.00109274	0.0739115	100303916	10	B6SX47	Uncharacterized protein	-	Zea mays (Maize)	-	-	-	-	-	zma:100303916;	-	-
NC_024459.2:264868063-264869036(+)	2	24	16.5014	1.52488	31.4778	20.6428	4.36756	0.0302428	0.638852	100304221	9	A0A317Y5Y9	Uncharacterized protein	Zm00014a_022037	Zea mays (Maize)	-	-	-	-	-	zma:100304221;	-	-
NC_024461.2:207873033-207877172(+)	571	5413	3767.46	435.354	7099.56	16.3076	4.02747	2.12617e-07	7.80864e-05	100304432	3	C0HFM5	IAA-amino acid hydrolase ILR1-like 4	100304432 ZEAMMB73_Zm00001d043701	Zea mays (Maize)	auxin metabolic process [GO:0009850]	endoplasmic reticulum [GO:0005783]	endoplasmic reticulum [GO:0005783]; hydrolase activity [GO:0016787]; IAA-Ala conjugate hydrolase activity [GO:0010179]; auxin metabolic process [GO:0009850]	GO:0005783; GO:0009850; GO:0010179; GO:0016787	hydrolase activity [GO:0016787]; IAA-Ala conjugate hydrolase activity [GO:0010179]	zma:100304432;	K14664;	-
NC_024459.2:77742529-77743932(-)	2	72	47.9792	1.52488	94.4335	61.9283	5.95253	0.000583703	0.0472698	100381428	8	C0HFX6	3-oxo-Delta(45)-steroid 5-beta-reductase	100381428 ZEAMMB73_Zm00001d029581	Zea mays (Maize)	-	-	-	-	-	zma:100381428;	K22419;	-
NC_024461.2:191216416-191218761(+)	17	445	298.306	12.9615	583.651	45.0296	5.4928	1.18305e-06	0.000323738	100381556	1	UPI000221050E	uncharacterized protein LOC100381556;uncharacterized protein LOC100381556 isoform X1;uncharacterized protein LOC100381556 isoform X1;uncharacterized protein LOC100381556 isoform X1;uncharacterized protein LOC100381556 isoform X1;uncharacterized protein LOC100381556 isoform X1;;;	LOC100381556;LOC100381556;LOC100381556;LOC100381556;LOC100381556;LOC100381556;;;	Zea mays (Maize)	-	-	-	-	-	-	-	-
NC_024461.2:191213811-191220463(-)	81	587	415.826	61.7578	769.895	12.4664	3.63997	0.000145702	0.015763	100381624	3	C0HHJ4	Phosphoglycerate kinase (EC 2.7.2.3)	-	Zea mays (Maize)	glycolytic process [GO:0006096]	-	ATP binding [GO:0005524]; phosphoglycerate kinase activity [GO:0004618]; glycolytic process [GO:0006096]	GO:0004618; GO:0005524; GO:0006096	ATP binding [GO:0005524]; phosphoglycerate kinase activity [GO:0004618]	zma:100381624;	K00927;	Metabolic pathways; Biosynthesis of secondary metabolites; Carbon metabolism; Biosynthesis of amino acids; Glycolysis_Gluconeogenesis; Carbon fixation in photosynthetic organisms;
NC_024459.2:228063165-228066184(-)	1114	2869	2306.14	849.36	3762.91	4.43029	2.1474	0.00267952	0.139883	100381643	4	A0A317YEZ6	Actin-2	Zm00014a_009975	Zea mays (Maize)	-	cytoplasm [GO:0005737]; cytoskeleton [GO:0005856]	cytoplasm [GO:0005737]; cytoskeleton [GO:0005856]; ATP binding [GO:0005524]	GO:0005524; GO:0005737; GO:0005856	ATP binding [GO:0005524]	zma:100381643;	K10355;	-
NC_024465.2:125651533-125654190(+)	20	101	73.859	15.2488	132.469	8.68717	3.11889	0.016981	0.456037	100381761	7	C0HIN8	Uncharacterized protein	-	Zea mays (Maize)	-	integral component of membrane [GO:0016021]	integral component of membrane [GO:0016021]	GO:0016021	-	zma:100381761;	-	-
NC_024465.2:46899704-46902389(-)	0	201	131.813	0	263.627	Inf	Inf	8.39745e-08	3.70089e-05	100381817	6	Q8SA91	Putative gag-pol polyprotein	Z195D10.11	Zea mays (Maize)	DNA integration [GO:0015074]	-	aspartic-type endopeptidase activity [GO:0004190]; nucleic acid binding [GO:0003676]; DNA integration [GO:0015074]	GO:0003676; GO:0004190; GO:0015074	aspartic-type endopeptidase activity [GO:0004190]; nucleic acid binding [GO:0003676]	-	-	-
NC_024463.2:58467299-58468098(+)	0	29	19.0178	0	38.0357	Inf	Inf	0.00294451	0.148353	100381887	10	C0P2J7	Uncharacterized protein	-	Zea mays (Maize)	-	-	-	-	-	zma:100381887;	-	-
NC_024466.2:115490373-115493023(-)	50	178	135.791	38.1221	233.461	6.12402	2.61448	0.0219089	0.533879	100381926	3	C0P2V6	Endoglucanase (EC 3.2.1.4)	-	Zea mays (Maize)	cellulose catabolic process [GO:0030245]	-	carbohydrate binding [GO:0030246]; cellulase activity [GO:0008810]; cellulose catabolic process [GO:0030245]	GO:0008810; GO:0030245; GO:0030246	carbohydrate binding [GO:0030246]; cellulase activity [GO:0008810]	zma:100381926;	K01179;	Metabolic pathways; Starch and sucrose metabolism; Two-component system;
NC_024460.2:127649419-127651365(-)	875	2807	2174.36	667.136	3681.59	5.5185	2.46428	0.000657056	0.0510664	100381980	5	A0A3L6FS91	Cytochrome P450 94B3	CYP94B3_2 Zm00014a_004826	Zea mays (Maize)	-	-	heme binding [GO:0020037]; iron ion binding [GO:0005506]; oxidoreductase activity, acting on paired donors, with incorporation or reduction of molecular oxygen [GO:0016705]	GO:0005506; GO:0016705; GO:0020037	heme binding [GO:0020037]; iron ion binding [GO:0005506]; oxidoreductase activity, acting on paired donors, with incorporation or reduction of molecular oxygen [GO:0016705]	zma:100381980;	K20665;	-
NC_024462.2:119801296-119811102(+)	51	361	256.182	38.8845	473.479	12.1765	3.60603	0.000645425	0.0505096	100382105	9	A0A3L6F667	Tetratricopeptide repeat protein 33	ttc33 Zm00014a_011014	Zea mays (Maize)	-	-	-	-	-	zma:100382105;	-	-
NC_024462.2:193410474-193411478(-)	49	189	142.624	37.3596	247.888	6.63518	2.73014	0.0162134	0.443796	100382115	7	C0P4J6	Uncharacterized protein	-	Zea mays (Maize)	-	integral component of membrane [GO:0016021]	integral component of membrane [GO:0016021]	GO:0016021	-	zma:100382115;	-	-
NC_024468.2:148758047-148764629(-)	198	700	534.533	150.963	918.103	6.08163	2.60446	0.00276034	0.142354	100382191	7	C0P592	Uncharacterized protein	-	Zea mays (Maize)	biosynthetic process [GO:0009058]	-	biosynthetic process [GO:0009058]	GO:0009058	-	zma:100382191;	-	-
NC_024462.2:18124393-18126157(+)	4	39	27.1006	3.04977	51.1515	16.7723	4.068	0.0179594	0.471043	100382214	4	C0P5I4	Galactolipase DONGLE chloroplastic	100382214 ZEAMMB73_Zm00001d049154	Zea mays (Maize)	lipid metabolic process [GO:0006629]	chloroplast [GO:0009507]	chloroplast [GO:0009507]; phospholipase A1 activity [GO:0008970]; phospholipase activity [GO:0004620]; lipid metabolic process [GO:0006629]	GO:0004620; GO:0006629; GO:0008970; GO:0009507	phospholipase A1 activity [GO:0008970]; phospholipase activity [GO:0004620]	zma:100382214;	-	-
NC_024460.2:13303790-13307560(+)	38	858	577.152	28.9728	1125.33	38.841	5.27951	4.66783e-08	2.17395e-05	100382258	2	C0P5V7	60S ribosomal protein L3-1 (Peroxisome biogenesis protein 6)	100382258 ZEAMMB73_Zm00001d002462 ZEAMMB73_Zm00001d002463	Zea mays (Maize)	translation [GO:0006412]	ribosome [GO:0005840]	ribosome [GO:0005840]; structural constituent of ribosome [GO:0003735]; translation [GO:0006412]	GO:0003735; GO:0005840; GO:0006412	structural constituent of ribosome [GO:0003735]	zma:100382258;	K02925;	Ribosome;
NC_024461.2:21764924-21766614(+)	0	25	16.3947	0	32.7894	Inf	Inf	0.00485169	0.205566	100382381	9	A0A1D6MM19	Uncharacterized protein	100382381 ZEAMMB73_Zm00001d039983	Zea mays (Maize)	-	-	-	-	-	zma:100382381;	-	-
NC_024468.2:141684389-141685756(-)	62	925	630.24	47.2714	1213.21	25.6647	4.68172	3.60844e-07	0.000121837	100382531	11	C0P8Q4	Uncharacterized protein	-	Zea mays (Maize)	-	-	-	-	-	-	-	-
NC_024459.2:224559413-224562963(+)	457	1249	993.297	348.436	1638.16	4.70146	2.23311	0.00345654	0.166725	100382599	7	A0A1D6KQD4	Uncharacterized conserved protein UCP031088 alpha/beta hydrolase	ZEAMMB73_Zm00001d032377	Zea mays (Maize)	-	-	hydrolase activity [GO:0016787]	GO:0016787	hydrolase activity [GO:0016787]	-	-	-
NC_024459.2:25734110-25737475(+)	12	104	72.7766	9.1493	136.404	14.9087	3.89808	0.00426944	0.190568	100382810	10	C0PAW1	Uncharacterized protein	-	Zea mays (Maize)	-	-	-	-	-	zma:100382810;	-	-
NC_024459.2:207282146-207283462(-)	6	39	27.8631	4.57465	51.1515	11.1815	3.48304	0.0340126	0.685479	100383045	8	C0PCL0	Uncharacterized protein	-	Zea mays (Maize)	-	integral component of membrane [GO:0016021]	integral component of membrane [GO:0016021]	GO:0016021	-	-	-	-
NC_024461.2:171554763-171558234(-)	212	573	456.585	161.638	751.533	4.64949	2.21707	0.0125552	0.383932	100383049	5	C0PCM3	Integrin-linked protein kinase family	100383049 ZEAMMB73_Zm00001d042551	Zea mays (Maize)	integrin-mediated signaling pathway [GO:0007229]	-	ATP binding [GO:0005524]; protein kinase activity [GO:0004672]; integrin-mediated signaling pathway [GO:0007229]	GO:0004672; GO:0005524; GO:0007229	ATP binding [GO:0005524]; protein kinase activity [GO:0004672]	zma:100383049;	-	-
NC_024466.2:17461555-17462748(+)	62	587	408.583	47.2714	769.895	16.2867	4.02562	3.93803e-05	0.00597382	100383080	7	C0PCW6	PsaL domain-containing protein	-	Zea mays (Maize)	photosynthesis [GO:0015979]	integral component of membrane [GO:0016021]; photosystem I reaction center [GO:0009538]	integral component of membrane [GO:0016021]; photosystem I reaction center [GO:0009538]; photosynthesis [GO:0015979]	GO:0009538; GO:0015979; GO:0016021	-	-	-	-
NC_024459.2:107762979-107765607(-)	15	170	117.202	11.4366	222.968	19.496	4.2851	0.00073544	0.0551918	100383166	6	C0PDS1	Plastidal glycolate/glycerate translocator 1 chloroplastic	100383166 ZEAMMB73_Zm00001d030127	Zea mays (Maize)	-	integral component of membrane [GO:0016021]	integral component of membrane [GO:0016021]	GO:0016021	-	zma:100383166;	-	-
NC_024461.2:72021699-72025567(+)	730	2422	1866.61	556.582	3176.64	5.7074	2.51283	0.000553056	0.0457923	100383178	10	C0PDV6	Uncharacterized protein	-	Zea mays (Maize)	-	-	-	-	-	zma:100383178;	-	-
NC_024466.2:86773769-86776719(+)	24	84	64.2355	18.2986	110.172	6.02081	2.58996	0.0484387	0.826133	100383193	9	C0PE12	Protein plastid transcriptionally active 16 chloroplastic	100383193 ZEAMMB73_Zm00001d009877	Zea mays (Maize)	-	-	-	-	-	zma:100383193;	-	-
NC_024463.2:216589025-216592463(-)	594	2074	1586.55	452.89	2720.21	6.00633	2.58648	0.000434053	0.0382588	100383210	5	C0PE76	Uncharacterized protein	-	Zea mays (Maize)	-	-	heme binding [GO:0020037]; molybdenum ion binding [GO:0030151]; oxidoreductase activity [GO:0016491]	GO:0016491; GO:0020037; GO:0030151	heme binding [GO:0020037]; molybdenum ion binding [GO:0030151]; oxidoreductase activity [GO:0016491]	zma:100383210;	K10534;	Metabolic pathways; Nitrogen metabolism;
NC_024466.2:170466358-170472568(+)	50	1147	771.25	38.1221	1504.38	39.4621	5.3024	5.91587e-09	3.93152e-06	100383250	4	C0PEG4	Amino acid permease 6	100383250 ZEAMMB73_Zm00001d012229	Zea mays (Maize)	amino acid transmembrane transport [GO:0003333]	integral component of membrane [GO:0016021]; plasma membrane [GO:0005886]	integral component of membrane [GO:0016021]; plasma membrane [GO:0005886]; amino acid transmembrane transporter activity [GO:0015171]; amino acid transmembrane transport [GO:0003333]	GO:0003333; GO:0005886; GO:0015171; GO:0016021	amino acid transmembrane transporter activity [GO:0015171]	zma:100383250;	-	-
NC_024460.2:233419317-233421511(+)	0	12	7.86946	0	15.7389	Inf	Inf	0.0375796	0.723863	100383359	4	C0PFC1	Uncharacterized protein	-	Zea mays (Maize)	-	integral component of membrane [GO:0016021]	integral component of membrane [GO:0016021]; heme binding [GO:0020037]; iron ion binding [GO:0005506]; monooxygenase activity [GO:0004497]; oxidoreductase activity, acting on paired donors, with incorporation or reduction of molecular oxygen [GO:0016705]	GO:0004497; GO:0005506; GO:0016021; GO:0016705; GO:0020037	heme binding [GO:0020037]; iron ion binding [GO:0005506]; monooxygenase activity [GO:0004497]; oxidoreductase activity, acting on paired donors, with incorporation or reduction of molecular oxygen [GO:0016705]	zma:100383359;	K05917;	Metabolic pathways; Biosynthesis of secondary metabolites; Steroid biosynthesis;
NC_024460.2:46328464-46330143(-)	0	11	7.21367	0	14.4273	Inf	Inf	0.0456235	0.802253	100383488	6	C0PGD5	Peptidase A1 domain-containing protein	-	Zea mays (Maize)	regulation of programmed cell death [GO:0043067]	-	aspartic-type endopeptidase activity [GO:0004190]; regulation of programmed cell death [GO:0043067]	GO:0004190; GO:0043067	aspartic-type endopeptidase activity [GO:0004190]	zma:100383488;	-	-
NC_024467.2:26655897-26661239(-)	4866	14899	11625.6	3710.04	19541.2	5.2671	2.39701	0.00456474	0.197843	100383550	1	UPI000C20E23E	cellulose synthase-like protein D4	LOC111455307	Cucurbita moschata (Winter crookneck squash) (Cucurbita pepo var. moschata)	-	-	-	-	-	-	-	-
NC_024466.2:171234104-171236206(-)	25	110	81.6672	19.061	144.273	7.56902	2.92011	0.0214763	0.52923	100383726	5	C0PIK5	Uncharacterized protein	-	Zea mays (Maize)	-	integral component of membrane [GO:0016021]	integral component of membrane [GO:0016021]; transmembrane transporter activity [GO:0022857]	GO:0016021; GO:0022857	transmembrane transporter activity [GO:0022857]	zma:100383726;	K14638;	-
NC_024468.2:123303091-123308084(-)	35	245	174.011	26.6855	321.336	12.0416	3.58996	0.00158425	0.0971145	100383828	5	C0PJC4	BZIP domain-containing protein	-	Zea mays (Maize)	-	-	DNA-binding transcription factor activity [GO:0003700]	GO:0003700	DNA-binding transcription factor activity [GO:0003700]	zma:100383828;	K16241;	Circadian rhythm - plant;
NC_024462.2:13140784-13142250(-)	87	269	209.573	66.3324	352.814	5.31888	2.41112	0.0210875	0.523435	100383885	6	C0PJR9	Putative alcohol dehydrogenase superfamily protein	100383885 ZEAMMB73_Zm00001d049032	Zea mays (Maize)	-	-	oxidoreductase activity [GO:0016491]	GO:0016491	oxidoreductase activity [GO:0016491]	zma:100383885;	-	-
NC_024466.2:107618947-107621284(+)	51	1089	733.595	38.8845	1428.31	36.732	5.19897	1.34876e-08	8.30442e-06	100384013	6	C0PKQ9	EamA domain-containing protein	-	Zea mays (Maize)	-	integral component of membrane [GO:0016021]	integral component of membrane [GO:0016021]; transmembrane transporter activity [GO:0022857]	GO:0016021; GO:0022857	transmembrane transporter activity [GO:0022857]	zma:100384013;	-	-
NC_024461.2:228214865-228222662(-)	2965	15945	11586.9	2260.64	20913.1	9.25096	3.2096	0.000223484	0.0222781	100384044	6	C0PL34	ABC transporter domain-containing protein	-	Zea mays (Maize)	-	integral component of membrane [GO:0016021]	integral component of membrane [GO:0016021]; ATP binding [GO:0005524]; ATPase activity [GO:0016887]	GO:0005524; GO:0016021; GO:0016887	ATPase activity [GO:0016887]; ATP binding [GO:0005524]	zma:100384044;	-	-
NC_024465.2:125133753-125135812(-)	422	2520	1813.46	321.75	3305.17	10.2725	3.36071	7.90018e-06	0.00159022	100384222	3	C0PFI1	TIFY25 (ZIM transcription factor) (ZIM-transcription factor 28)	100384222 ZIM28 ZEAMMB73_Zm00001d020614	Zea mays (Maize)	regulation of defense response [GO:0031347]; regulation of jasmonic acid mediated signaling pathway [GO:2000022]; response to wounding [GO:0009611]	nucleus [GO:0005634]	nucleus [GO:0005634]; regulation of defense response [GO:0031347]; regulation of jasmonic acid mediated signaling pathway [GO:2000022]; response to wounding [GO:0009611]	GO:0005634; GO:0009611; GO:0031347; GO:2000022	-	zma:100384222;	K13464;	Plant hormone signal transduction;
NC_024462.2:233585523-233587936(-)	8	61	43.0528	6.09953	80.0061	13.1168	3.71334	0.01383	0.406058	100384224	11	C0PCT0	Uncharacterized protein	-	Zea mays (Maize)	-	-	-	-	-	-	-	-
NC_024468.2:141571306-141574034(-)	0	30	19.6736	0	39.3473	Inf	Inf	0.00261576	0.137436	100384261	-	-	-	-	-	-	-	-	-	-	-	-	-
NC_024459.2:181633974-181636095(-)	281	974	745.86	214.246	1277.47	5.96265	2.57595	0.0015125	0.0940943	100384266	5	C0PMX3	Core-2/I-branching beta-16-N-acetylglucosaminyltransferase family protein	100384266 ZEAMMB73_Zm00001d031187	Zea mays (Maize)	-	integral component of membrane [GO:0016021]	integral component of membrane [GO:0016021]; transferase activity, transferring glycosyl groups [GO:0016757]	GO:0016021; GO:0016757	transferase activity, transferring glycosyl groups [GO:0016757]	zma:100384266;	-	-
NC_024460.2:59226303-59227260(-)	202	658	508.515	154.013	863.017	5.60353	2.48633	0.00452491	0.196932	100384311	1	UPI000221FC46	Uncharacterized protein;uncharacterized protein LOC100384311 isoform X1;;	Zm.154077;LOC100384311;;	Zea mays (Maize)	-	-	-	-	-	-	-	-
NC_024460.2:17149616-17153986(+)	278	833	652.251	211.959	1092.54	5.15451	2.36583	0.00425794	0.190568	100384329	3	A0A1D6E2F8	Methyltransferase (EC 2.1.1.-)	100384329 ZEAMMB73_Zm00001d002625	Zea mays (Maize)	methylation [GO:0032259]	cytoplasm [GO:0005737]; endosome [GO:0005768]; Golgi apparatus [GO:0005794]; integral component of membrane [GO:0016021]; trans-Golgi network [GO:0005802]	cytoplasm [GO:0005737]; endosome [GO:0005768]; Golgi apparatus [GO:0005794]; integral component of membrane [GO:0016021]; trans-Golgi network [GO:0005802]; methyltransferase activity [GO:0008168]; methylation [GO:0032259]	GO:0005737; GO:0005768; GO:0005794; GO:0005802; GO:0008168; GO:0016021; GO:0032259	methyltransferase activity [GO:0008168]	zma:100384329;	-	-
NC_024459.2:72423881-72427215(-)	63	485	342.074	48.0338	636.114	13.243	3.72716	0.000202924	0.0206214	100384341	5	C0PNI9	MOB kinase activator-like 2A	100384341 ZEAMMB73_Zm00001d029478	Zea mays (Maize)	-	-	kinase activity [GO:0016301]	GO:0016301	kinase activity [GO:0016301]	zma:100384341;	K06685;	-
NC_024464.2:7479108-7481462(+)	118	358	279.756	89.9681	469.544	5.21901	2.38378	0.0159212	0.439675	100384362	7	C0PNP4	Aa_trans domain-containing protein	-	Zea mays (Maize)	-	integral component of membrane [GO:0016021]	integral component of membrane [GO:0016021]	GO:0016021	-	zma:100384362;	-	-
NC_024459.2:305637186-305638364(-)	16	72	53.3163	12.1991	94.4335	7.74104	2.95253	0.0329828	0.674609	100384381	3	A0A317Y9P2	Ethylene-responsive transcription factor 1B	ERF1B_2 Zm00014a_013624	Zea mays (Maize)	-	nucleus [GO:0005634]	nucleus [GO:0005634]; DNA binding [GO:0003677]; DNA-binding transcription factor activity [GO:0003700]	GO:0003677; GO:0003700; GO:0005634	DNA binding [GO:0003677]; DNA-binding transcription factor activity [GO:0003700]	zma:100384381;	K14516;	MAPK signaling pathway - plant; Plant hormone signal transduction;
NC_024460.2:183562134-183564374(-)	482	1475	1151.04	367.497	1934.57	5.26419	2.39621	0.00144511	0.0916724	100384387	3	C0PNY4	HB transcription factor (Homeobox-leucine zipper protein HAT5)	HB34 100384387 ZEAMMB73_Zm00001d005692	Zea mays (Maize)	positive regulation of transcription, DNA-templated [GO:0045893]	nucleus [GO:0005634]	nucleus [GO:0005634]; sequence-specific DNA binding [GO:0043565]; positive regulation of transcription, DNA-templated [GO:0045893]	GO:0005634; GO:0043565; GO:0045893	sequence-specific DNA binding [GO:0043565]	zma:100384387;	K09338;	-
NC_024463.2:82970088-82974225(-)	793	2266	1788.32	604.616	2972.03	4.91557	2.29736	0.00149774	0.0934354	100384439	4	M1RLE8	Endoglucanase (EC 3.2.1.4)	Cel24A 100384439 ZEAMMB73_Zm00001d015292	Zea mays (Maize)	cellulose catabolic process [GO:0030245]	-	cellulase activity [GO:0008810]; cellulose catabolic process [GO:0030245]	GO:0008810; GO:0030245	cellulase activity [GO:0008810]	zma:100384439;	-	-
NC_024460.2:223601923-223603342(+)	11	60	43.5407	8.38686	78.6946	9.38308	3.23006	0.0274538	0.603379	100384441	1	C0PPB6	Peroxidase (EC 1.11.1.7)	100384441 ZEAMMB73_Zm00001d007161	Zea mays (Maize)	hydrogen peroxide catabolic process [GO:0042744]; response to oxidative stress [GO:0006979]	extracellular region [GO:0005576]	extracellular region [GO:0005576]; heme binding [GO:0020037]; metal ion binding [GO:0046872]; peroxidase activity [GO:0004601]; hydrogen peroxide catabolic process [GO:0042744]; response to oxidative stress [GO:0006979]	GO:0004601; GO:0005576; GO:0006979; GO:0020037; GO:0042744; GO:0046872	heme binding [GO:0020037]; metal ion binding [GO:0046872]; peroxidase activity [GO:0004601]	zma:100384441;	K00430;	Metabolic pathways; Biosynthesis of secondary metabolites; Phenylpropanoid biosynthesis;
NC_024464.2:65322405-65323578(+)	76	1060	724.108	57.9456	1390.27	23.9927	4.58452	2.60217e-07	9.4737e-05	100384479	5	A0A3L6E7Z0	Dehydration-responsive element-binding protein 1C	DREB1C Zm00014a_013814	Zea mays (Maize)	-	nucleus [GO:0005634]	nucleus [GO:0005634]; DNA binding [GO:0003677]; DNA-binding transcription factor activity [GO:0003700]	GO:0003677; GO:0003700; GO:0005634	DNA binding [GO:0003677]; DNA-binding transcription factor activity [GO:0003700]	zma:100384479;	-	-
NC_024460.2:157268479-157271278(+)	25	190	134.13	19.061	249.199	13.0738	3.7086	0.00199936	0.11389	100384493	11	C4IY56	Uncharacterized protein	-	Zea mays (Maize)	-	-	-	-	-	-	-	-
NC_024460.2:195561720-195571135(-)	398	1084	862.6	303.452	1421.75	4.68525	2.22813	0.00435228	0.192623	100384496	3	A0A1D6ES44	BZIP transcription factor family protein	100384496 ZEAMMB73_Zm00001d006027	Zea mays (Maize)	transcription, DNA-templated [GO:0006351]	-	DNA-binding transcription factor activity [GO:0003700]; sequence-specific DNA binding [GO:0043565]; transcription, DNA-templated [GO:0006351]	GO:0003700; GO:0006351; GO:0043565	DNA-binding transcription factor activity [GO:0003700]; sequence-specific DNA binding [GO:0043565]	zma:100384496;	K14431;	Plant hormone signal transduction;
NC_024462.2:242285614-242288791(-)	36	205	148.16	27.4479	268.873	9.79576	3.29216	0.00436593	0.192731	100384615	3	A0A3L6F746	Putative arabinose 5-phosphate isomerase	SETH3_1 Zm00014a_001614	Zea mays (Maize)	carbohydrate derivative metabolic process [GO:1901135]; carbohydrate metabolic process [GO:0005975]	-	carbohydrate derivative binding [GO:0097367]; isomerase activity [GO:0016853]; carbohydrate derivative metabolic process [GO:1901135]; carbohydrate metabolic process [GO:0005975]	GO:0005975; GO:0016853; GO:0097367; GO:1901135	carbohydrate derivative binding [GO:0097367]; isomerase activity [GO:0016853]	zma:100384615;	K06041;	Metabolic pathways; Lipopolysaccharide biosynthesis;
NC_024461.2:215689839-215692864(-)	153	741	544.266	116.654	971.878	8.33132	3.05854	0.000524624	0.0443553	100384626	9	C4IZ02	F-box/kelch-repeat protein	100384626 ZEAMMB73_Zm00001d043989	Zea mays (Maize)	-	-	-	-	-	zma:100384626;	-	-
NC_024467.2:27616423-27621533(-)	34	247	174.941	25.923	323.959	12.497	3.64351	0.00136972	0.0878956	100384735	9	C4IZT4	Uncharacterized protein	100384735 ZEAMMB73_Zm00001d020088	Zea mays (Maize)	-	-	-	-	-	zma:100384735;	-	-
NC_024464.2:24092216-24094536(+)	0	11	7.21367	0	14.4273	Inf	Inf	0.0456235	0.802253	100501004	10	B6UCH9	Uncharacterized protein	-	Zea mays (Maize)	-	-	-	-	-	zma:100501004;	-	-
NC_024465.2:27940626-27943142(-)	3	48	32.6215	2.28732	62.9556	27.5237	4.7826	0.00574107	0.227974	100501039	6	A0A1D6HWW1	Transmembrane and coiled-coil domain-containing protein 5B	100501039 ZEAMMB73_Zm00001d019326	Zea mays (Maize)	-	integral component of membrane [GO:0016021]	integral component of membrane [GO:0016021]	GO:0016021	-	zma:100501039;	-	-
NC_024461.2:119390559-119391970(+)	0	118	77.383	0	154.766	Inf	Inf	3.73372e-06	0.000840448	100501235	11	C4J1Z6	Uncharacterized protein	-	Zea mays (Maize)	-	-	-	-	-	-	-	-
NC_024467.2:72063203-72066027(+)	52	328	234.922	39.647	430.197	10.8507	3.43971	0.00125977	0.0833237	100501315	4	C4J2I7	Uncharacterized protein	-	Zea mays (Maize)	carbohydrate metabolic process [GO:0005975]	-	hydrolase activity, hydrolyzing O-glycosyl compounds [GO:0004553]; carbohydrate metabolic process [GO:0005975]	GO:0004553; GO:0005975	hydrolase activity, hydrolyzing O-glycosyl compounds [GO:0004553]	zma:100501315;	K01188;	Metabolic pathways; Biosynthesis of secondary metabolites; Starch and sucrose metabolism; Cyanoamino acid metabolism; Phenylpropanoid biosynthesis;
NC_024460.2:4069662-4072922(-)	19	100	72.822	14.4864	131.158	9.05385	3.17853	0.0155545	0.435319	100501332	5	A0A1D6DVF6	Putative leucine-rich repeat receptor-like serine/threonine-protein kinase	100501332 ZEAMMB73_Zm00001d001993	Zea mays (Maize)	protein autophosphorylation [GO:0046777]	integral component of membrane [GO:0016021]; plasma membrane [GO:0005886]	integral component of membrane [GO:0016021]; plasma membrane [GO:0005886]; ATP binding [GO:0005524]; protein serine/threonine kinase activity [GO:0004674]; protein autophosphorylation [GO:0046777]	GO:0004674; GO:0005524; GO:0005886; GO:0016021; GO:0046777	ATP binding [GO:0005524]; protein serine/threonine kinase activity [GO:0004674]	-	-	-
NC_024466.2:30678953-30681699(-)	122	535	397.355	93.0179	701.693	7.54364	2.91526	0.00189725	0.109867	100501361	4	K7UVN6	Triose phosphate/phosphate translocator, chloroplastic	100501361 ZEAMMB73_Zm00001d009028	Zea mays (Maize)	-	integral component of membrane [GO:0016021]	integral component of membrane [GO:0016021]; transmembrane transporter activity [GO:0022857]	GO:0016021; GO:0022857	transmembrane transporter activity [GO:0022857]	zma:100501361;	K15283;	-
NC_024459.2:288176985-288179995(-)	38	273	193.516	28.9728	358.06	12.3585	3.62743	0.00115301	0.0773622	100501564	5	A0A1D6L6F6	Proline-rich receptor-like protein kinase PERK4	100501564 ZEAMMB73_Zm00001d034257	Zea mays (Maize)	protein phosphorylation [GO:0006468]	integral component of membrane [GO:0016021]; plasma membrane [GO:0005886]	integral component of membrane [GO:0016021]; plasma membrane [GO:0005886]; ATP binding [GO:0005524]; transmembrane receptor protein serine/threonine kinase activity [GO:0004675]; protein phosphorylation [GO:0006468]	GO:0004675; GO:0005524; GO:0005886; GO:0006468; GO:0016021	ATP binding [GO:0005524]; transmembrane receptor protein serine/threonine kinase activity [GO:0004675]	-	-	-
NC_024464.2:158498358-158501210(+)	18	69	52.1113	13.7239	90.4987	6.59422	2.7212	0.048124	0.822054	100501584	7	C4J4E2	Protein kinase domain-containing protein	-	Zea mays (Maize)	-	-	ATP binding [GO:0005524]; protein kinase activity [GO:0004672]	GO:0004672; GO:0005524	ATP binding [GO:0005524]; protein kinase activity [GO:0004672]	zma:100501584;	-	-
NC_024461.2:235307945-235309668(-)	177	1520	1064.27	134.952	1993.6	14.7726	3.88485	1.45411e-06	0.000387776	100501815	6	C4J647	Uncharacterized protein	-	Zea mays (Maize)	-	integral component of membrane [GO:0016021]	integral component of membrane [GO:0016021]; heme binding [GO:0020037]; iron ion binding [GO:0005506]; oxidoreductase activity, acting on paired donors, with incorporation or reduction of molecular oxygen [GO:0016705]	GO:0005506; GO:0016021; GO:0016705; GO:0020037	heme binding [GO:0020037]; iron ion binding [GO:0005506]; oxidoreductase activity, acting on paired donors, with incorporation or reduction of molecular oxygen [GO:0016705]	zma:100501815;	-	-
NC_024461.2:191416614-191430453(+)	107	308	242.773	81.5813	403.965	4.95169	2.30792	0.022752	0.548172	100501828	7	C4J680	DUF4220 domain-containing protein	-	Zea mays (Maize)	-	integral component of membrane [GO:0016021]	integral component of membrane [GO:0016021]	GO:0016021	-	zma:100501828;	-	-
NC_024462.2:184926297-184926797(+)	0	22	14.4273	0	28.8547	Inf	Inf	0.0072843	0.269654	100501967	10	C4J7G7	Uncharacterized protein	-	Zea mays (Maize)	-	-	-	-	-	zma:100501967;	-	-
NC_024467.2:148340438-148341409(+)	0	19	12.46	0	24.9199	Inf	Inf	0.0113146	0.357525	100502034	9	A0A1D6PFT7	Uncharacterized protein	100502034 ZEAMMB73_Zm00001d048025	Zea mays (Maize)	-	-	-	-	-	zma:100502034;	-	-
NC_024459.2:281348260-281351083(-)	974	3161	2444.25	742.618	4145.89	5.5828	2.48099	0.0005986	0.048104	100502086	3	C0PA67	Tubulin beta chain	-	Zea mays (Maize)	microtubule-based process [GO:0007017]	microtubule [GO:0005874]	microtubule [GO:0005874]; GTP binding [GO:0005525]; GTPase activity [GO:0003924]; structural constituent of cytoskeleton [GO:0005200]; microtubule-based process [GO:0007017]	GO:0003924; GO:0005200; GO:0005525; GO:0005874; GO:0007017	GTPase activity [GO:0003924]; GTP binding [GO:0005525]; structural constituent of cytoskeleton [GO:0005200]	zma:100502086;	K07375;	Phagosome;
NC_024465.2:129014682-129017487(-)	5	158	105.521	3.81221	207.229	54.3593	5.76446	5.11465e-05	0.00728368	100502116	10	C4J8I2	Uncharacterized protein	-	Zea mays (Maize)	-	-	-	-	-	zma:100502116;	-	-
NC_024461.2:185751951-185756806(-)	58	189	146.055	44.2216	247.888	5.60558	2.48686	0.0264226	0.589777	100502161	6	C4J8V0	Jasmonate-regulated gene 21	100502161 ZEAMMB73_Zm00001d042980	Zea mays (Maize)	-	-	dioxygenase activity [GO:0051213]; metal ion binding [GO:0046872]	GO:0046872; GO:0051213	dioxygenase activity [GO:0051213]; metal ion binding [GO:0046872]	zma:100502161;	-	-
NC_024461.2:171708869-171713301(-)	3	53	35.9004	2.28732	69.5135	30.3908	4.92556	0.00397083	0.183579	100502424	5	C4JBA5	TPR repeat-containing protein ZIP4	100502424 ZEAMMB73_Zm00001d042558	Zea mays (Maize)	female meiotic nuclear division [GO:0007143]; male meiotic nuclear division [GO:0007140]; resolution of meiotic recombination intermediates [GO:0000712]	chloroplast [GO:0009507]	chloroplast [GO:0009507]; female meiotic nuclear division [GO:0007143]; male meiotic nuclear division [GO:0007140]; resolution of meiotic recombination intermediates [GO:0000712]	GO:0000712; GO:0007140; GO:0007143; GO:0009507	-	zma:100502424;	-	-
NC_024461.2:200059089-200062508(-)	17	99	71.4038	12.9615	129.846	10.0178	3.3245	0.0123262	0.378352	100502522	2	C4PJN4	Carotenoid cleavage dioxygenase (Carotenoid cleavage dioxygenase8)	CCD8 100502522 ZEAMMB73_Zm00001d043442	Zea mays (Maize)	carotene catabolic process [GO:0016121]; secondary shoot formation [GO:0010223]; strigolactone biosynthetic process [GO:1901601]	chloroplast [GO:0009507]	chloroplast [GO:0009507]; carotenoid dioxygenase activity [GO:0010436]; metal ion binding [GO:0046872]; carotene catabolic process [GO:0016121]; secondary shoot formation [GO:0010223]; strigolactone biosynthetic process [GO:1901601]	GO:0009507; GO:0010223; GO:0010436; GO:0016121; GO:0046872; GO:1901601	carotenoid dioxygenase activity [GO:0010436]; metal ion binding [GO:0046872]	zma:100502522;	K17913;	Biosynthesis of secondary metabolites; Carotenoid biosynthesis;
NC_024466.2:6617307-6618398(-)	247	1652	1177.52	188.323	2166.72	11.5054	3.52423	6.82339e-06	0.0014073	100502524	3	C5G5X5	Geranylgeranyl pyrophosphate synthase3 (Putative geranylgeranyl pyrophosphate synthase 3)	100502524 ZEAMMB73_Zm00001d008370	Zea mays (Maize)	isoprenoid biosynthetic process [GO:0008299]	-	farnesyltranstransferase activity [GO:0004311]; prenyltransferase activity [GO:0004659]; isoprenoid biosynthetic process [GO:0008299]	GO:0004311; GO:0004659; GO:0008299	farnesyltranstransferase activity [GO:0004311]; prenyltransferase activity [GO:0004659]	zma:100502524;	K13789;	Metabolic pathways; Biosynthesis of secondary metabolites; Terpenoid backbone biosynthesis;
NC_024466.2:177673221-177677075(+)	680	2914	2170.2	518.46	3821.93	7.3717	2.882	8.67236e-05	0.0104354	100526752	2	E3T1W9	Cytokinin dehydrogenase 4b (EC 1.5.99.12)	CKX4b	Zea mays (Maize)	cytokinin metabolic process [GO:0009690]	-	cytokinin dehydrogenase activity [GO:0019139]; FAD binding [GO:0071949]; cytokinin metabolic process [GO:0009690]	GO:0009690; GO:0019139; GO:0071949	cytokinin dehydrogenase activity [GO:0019139]; FAD binding [GO:0071949]	zma:100526752;	K00279;	Zeatin biosynthesis;
NC_024460.2:193259012-193262363(-)	435	1392	1078.69	331.662	1825.71	5.50474	2.46067	0.00121217	0.080557	100857059	5	E9JVD6	Aldose reductase	AR5	Zea mays (Maize)	-	-	oxidoreductase activity [GO:0016491]	GO:0016491	oxidoreductase activity [GO:0016491]	zma:100857059;	K22374;	-
NC_024464.2:1391872-1392592(-)	10	129	88.4089	7.62442	169.193	22.191	4.4719	0.000977307	0.0683103	101027099	2	B1P759	Ferredoxin	FDX1 101027099 ZEAMMB73_Zm00001d035001	Zea mays (Maize)	photosynthesis [GO:0015979]	chloroplast [GO:0009507]	chloroplast [GO:0009507]; 2 iron, 2 sulfur cluster binding [GO:0051537]; electron transfer activity [GO:0009055]; metal ion binding [GO:0046872]; photosynthesis [GO:0015979]	GO:0009055; GO:0009507; GO:0015979; GO:0046872; GO:0051537	2 iron, 2 sulfur cluster binding [GO:0051537]; electron transfer activity [GO:0009055]; metal ion binding [GO:0046872]	zma:101027099;	K02639;	Photosynthesis;
NC_024466.2:1296903-1297944(+)	153	388	312.772	116.654	508.891	4.36242	2.12513	0.0267148	0.592423	101027174	6	A0A1D6FAX1	Germin-like protein	ZEAMMB73_Zm00001d008210	Zea mays (Maize)	-	apoplast [GO:0048046]; cell wall [GO:0005618]	apoplast [GO:0048046]; cell wall [GO:0005618]; manganese ion binding [GO:0030145]; nutrient reservoir activity [GO:0045735]	GO:0005618; GO:0030145; GO:0045735; GO:0048046	manganese ion binding [GO:0030145]; nutrient reservoir activity [GO:0045735]	-	-	-
NC_024463.2:1702337-1705002(-)	24	87	66.2028	18.2986	114.107	6.23584	2.64058	0.0433833	0.782744	103625734	1	UPI0004DE9FC0	uncharacterized protein LOC103625734 isoform X1;uncharacterized protein LOC103625734 isoform X1;uncharacterized protein LOC103625734 isoform X1;uncharacterized protein LOC103625734 isoform X1;uncharacterized protein LOC103625734 isoform X1;uncharacterized protein LOC103625734 isoform X1	LOC103625734;LOC103625734;LOC103625734;LOC103625734;LOC103625734;LOC103625734	Zea mays (Maize)	-	-	-	-	-	-	-	-
NC_024463.2:2560605-2567495(+)	15	599	398.535	11.4366	785.634	68.6946	6.10212	2.80193e-08	1.52352e-05	103625769	1	UPI0004DEC6A5	uncharacterized protein LOC103637842;uncharacterized protein LOC103637842;uncharacterized protein LOC103637842;uncharacterized protein LOC103637842	LOC103637842;LOC103637842;LOC103637842;LOC103637842	Zea mays (Maize)	-	-	-	-	-	-	-	-
NC_024463.2:4788457-4789911(-)	65	243	184.136	49.5587	318.713	6.43102	2.68505	0.0130524	0.391496	103625820	4	A0A1D6GG01	RING-H2 finger protein ATL70	103625820 ZEAMMB73_Zm00001d013110	Zea mays (Maize)	ubiquitin-dependent protein catabolic process [GO:0006511]	integral component of membrane [GO:0016021]	integral component of membrane [GO:0016021]; ubiquitin protein ligase activity [GO:0061630]; ubiquitin-dependent protein catabolic process [GO:0006511]	GO:0006511; GO:0016021; GO:0061630	ubiquitin protein ligase activity [GO:0061630]	zma:103625820;	-	-
NC_024463.2:6099951-6102387(+)	2154	7813	5944.82	1642.3	10247.3	6.23963	2.64146	0.00054132	0.0451474	103625850	3	A0A1D6GGD7	Allene oxide synthase chloroplastic	103625850 ZEAMMB73_Zm00001d013185	Zea mays (Maize)	oxidation-reduction process [GO:0055114]; sterol metabolic process [GO:0016125]	-	heme binding [GO:0020037]; iron ion binding [GO:0005506]; monooxygenase activity [GO:0004497]; oxidoreductase activity [GO:0016491]; oxidoreductase activity, acting on paired donors, with incorporation or reduction of molecular oxygen [GO:0016705]; oxidation-reduction process [GO:0055114]; sterol metabolic process [GO:0016125]	GO:0004497; GO:0005506; GO:0016125; GO:0016491; GO:0016705; GO:0020037; GO:0055114	heme binding [GO:0020037]; iron ion binding [GO:0005506]; monooxygenase activity [GO:0004497]; oxidoreductase activity [GO:0016491]; oxidoreductase activity, acting on paired donors, with incorporation or reduction of molecular oxygen [GO:0016705]	zma:103625850;	K01723;	Metabolic pathways; Biosynthesis of secondary metabolites; alpha-Linolenic acid metabolism;
NC_024463.2:12657680-12661027(+)	14	69	50.5865	10.6742	90.4987	8.47828	3.08377	0.0285896	0.618748	103625968	3	A0A1D6GJX7	Splicing factor Prp18 family protein	103625968 ZEAMMB73_Zm00001d013489	Zea mays (Maize)	generation of catalytic spliceosome for second transesterification step [GO:0000350]; nuclear retention of unspliced pre-mRNA at the site of transcription [GO:0071048]	U2-type post-spliceosomal complex [GO:0071021]; U4/U6 x U5 tri-snRNP complex [GO:0046540]; U5 snRNP [GO:0005682]	U2-type post-spliceosomal complex [GO:0071021]; U4/U6 x U5 tri-snRNP complex [GO:0046540]; U5 snRNP [GO:0005682]; generation of catalytic spliceosome for second transesterification step [GO:0000350]; nuclear retention of unspliced pre-mRNA at the site of transcription [GO:0071048]	GO:0000350; GO:0005682; GO:0046540; GO:0071021; GO:0071048	-	zma:103625968;	K12817;	Spliceosome;
NC_024463.2:19357180-19359209(+)	0	96	62.9556	0	125.911	Inf	Inf	1.30859e-05	0.00240299	103626061	3	A0A1D6GLW0	Cytochrome P450 CYP79A33	103626061 ZEAMMB73_Zm00001d013753	Zea mays (Maize)	-	integral component of membrane [GO:0016021]; membrane [GO:0016020]	integral component of membrane [GO:0016021]; membrane [GO:0016020]; heme binding [GO:0020037]; iron ion binding [GO:0005506]; oxidoreductase activity, acting on paired donors, with incorporation or reduction of molecular oxygen, NAD(P)H as one donor, and incorporation of one atom of oxygen [GO:0016709]	GO:0005506; GO:0016020; GO:0016021; GO:0016709; GO:0020037	heme binding [GO:0020037]; iron ion binding [GO:0005506]; oxidoreductase activity, acting on paired donors, with incorporation or reduction of molecular oxygen, NAD(P)H as one donor, and incorporation of one atom of oxygen [GO:0016709]	zma:103626061;	K12153;	Metabolic pathways; Biosynthesis of secondary metabolites; 2-Oxocarboxylic acid metabolism; Cyanoamino acid metabolism; Glucosinolate biosynthesis;
NC_024463.2:24364674-24369173(+)	875	2788	2161.9	667.136	3656.67	5.48115	2.45448	0.000688469	0.0528896	103626124	5	A0A1D6JDH8	Protein TRANSPARENT TESTA 12	103626124 ZEAMMB73_Zm00001d013906 ZEAMMB73_Zm00001d026238	Zea mays (Maize)	-	integral component of membrane [GO:0016021]	integral component of membrane [GO:0016021]; antiporter activity [GO:0015297]; xenobiotic transmembrane transporter activity [GO:0042910]	GO:0015297; GO:0016021; GO:0042910	antiporter activity [GO:0015297]; xenobiotic transmembrane transporter activity [GO:0042910]	zma:103626124;	-	-
NC_024463.2:28203999-28209513(-)	108	275	221.514	82.3437	360.683	4.38022	2.131	0.0375977	0.723863	103626154	5	A0A1D6GPC6	Flotillin-like	103626154 ZEAMMB73_Zm00001d014001	Zea mays (Maize)	-	caveola [GO:0005901]	caveola [GO:0005901]	GO:0005901	-	zma:103626154;	K07192;	-
NC_024463.2:32989410-32992449(-)	98	403	301.642	74.7193	528.565	7.07401	2.82253	0.0043708	0.192731	103626197	10	B6TG41	Uncharacterized protein	-	Zea mays (Maize)	-	-	-	-	-	zma:100276660;	-	-
NC_024463.2:72776914-72777630(+)	0	13	8.52524	0	17.0505	Inf	Inf	0.0311571	0.649322	103626541	1	UPI0004DEC9CE	uncharacterized protein LOC103626541	LOC103626541	Zea mays (Maize)	-	-	-	-	-	-	-	-
NC_024463.2:78146042-78151198(-)	483	1666	1276.67	368.259	2185.09	5.93355	2.5689	0.000590916	0.0476695	103626584	3	A0A1D6GZP5	Cyclin-T1-3	103626584 ZEAMMB73_Zm00001d015164	Zea mays (Maize)	positive regulation of DNA-templated transcription, elongation [GO:0032786]; regulation of transcription by RNA polymerase II [GO:0006357]	cyclin/CDK positive transcription elongation factor complex [GO:0008024]; host cell nucleus [GO:0042025]; nucleus [GO:0005634]	cyclin/CDK positive transcription elongation factor complex [GO:0008024]; host cell nucleus [GO:0042025]; nucleus [GO:0005634]; cyclin-dependent protein serine/threonine kinase activator activity [GO:0061575]; cyclin-dependent protein serine/threonine kinase regulator activity [GO:0016538]; positive regulation of DNA-templated transcription, elongation [GO:0032786]; regulation of transcription by…	GO:0005634; GO:0006357; GO:0008024; GO:0016538; GO:0032786; GO:0042025; GO:0061575	cyclin-dependent protein serine/threonine kinase activator activity [GO:0061575]; cyclin-dependent protein serine/threonine kinase regulator activity [GO:0016538]	zma:103626584;	K15188;	-
NC_024463.2:79823784-79825039(+)	0	14	9.18103	0	18.3621	Inf	Inf	0.0259723	0.584315	103626601	9	A0A1D6H071	Uncharacterized protein	103626601 ZEAMMB73_Zm00001d015215	Zea mays (Maize)	-	-	-	-	-	zma:103626601;	-	-
NC_024463.2:82962044-82967251(-)	274	676	547.767	208.909	886.625	4.24407	2.08545	0.0142058	0.411604	103626627	1	UPI0004DEC3E6	probable LRR receptor-like serine/threonine-protein kinase At1g05700 isoform X1	LOC103626627	Zea mays (Maize)	-	-	-	-	-	-	-	-
NC_024463.2:88008903-88012287(-)	5	550	362.589	3.81221	721.367	189.225	7.56396	8.17119e-10	7.27896e-07	103626671	10	A0A1D6QH42	10A19I.15	ZEAMMB73_Zm00001d052432	Zea mays (Maize)	-	-	-	-	-	-	-	-
NC_024463.2:89616647-89623878(+)	21	565	378.526	16.0113	741.04	46.2824	5.53239	2.73326e-07	9.8652e-05	103626682	1	UPI0004DEC6A5	uncharacterized protein LOC103637842;uncharacterized protein LOC103637842;uncharacterized protein LOC103637842;uncharacterized protein LOC103637842	LOC103637842;LOC103637842;LOC103637842;LOC103637842	Zea mays (Maize)	-	-	-	-	-	-	-	-
NC_024463.2:115458700-115459213(+)	0	20	13.1158	0	26.2315	Inf	Inf	0.00972854	0.325796	103626800	1	UPI0009AA9601	classical arabinogalactan protein 4-like	LOC109944181	Zea mays (Maize)	-	-	-	-	-	-	-	-
NC_024463.2:140067174-140072191(+)	1	25	16.7759	0.762442	32.7894	43.0058	5.42646	0.0140839	0.41006	103626947	6	A0A1D6H546	Protein LIKE COV 1	103626947 ZEAMMB73_Zm00001d016021	Zea mays (Maize)	-	Golgi apparatus [GO:0005794]; integral component of membrane [GO:0016021]	Golgi apparatus [GO:0005794]; integral component of membrane [GO:0016021]	GO:0005794; GO:0016021	-	zma:103626947;	-	-
NC_024463.2:147258686-147261128(-)	4	84	56.6111	3.04977	110.172	36.1249	5.17492	0.000938872	0.0666249	103626993	6	A0A1D6H5N2	Cytochrome P450 family 93 subfamily D polypeptide 1	ZEAMMB73_Zm00001d016151	Zea mays (Maize)	-	membrane [GO:0016020]	membrane [GO:0016020]; heme binding [GO:0020037]; iron ion binding [GO:0005506]; oxidoreductase activity, acting on paired donors, with incorporation or reduction of molecular oxygen, NAD(P)H as one donor, and incorporation of one atom of oxygen [GO:0016709]	GO:0005506; GO:0016020; GO:0016709; GO:0020037	heme binding [GO:0020037]; iron ion binding [GO:0005506]; oxidoreductase activity, acting on paired donors, with incorporation or reduction of molecular oxygen, NAD(P)H as one donor, and incorporation of one atom of oxygen [GO:0016709]	-	-	-
NC_024463.2:148429222-148433832(-)	12	96	67.5303	9.1493	125.911	13.7618	3.7826	0.00598252	0.235189	103627001	1	UPI0004DEC6A5	uncharacterized protein LOC103637842;uncharacterized protein LOC103637842;uncharacterized protein LOC103637842;uncharacterized protein LOC103637842	LOC103637842;LOC103637842;LOC103637842;LOC103637842	Zea mays (Maize)	-	-	-	-	-	-	-	-
NC_024463.2:149810831-149812422(+)	2	20	13.8782	1.52488	26.2315	17.2023	4.10453	0.0485287	0.82627	103627011	1	UPI000221EB4B	protein ALP1-like;	LOC103627011;	Zea mays (Maize)	-	-	-	-	-	-	-	-
NC_024463.2:166664361-166665914(+)	0	14	9.18103	0	18.3621	Inf	Inf	0.0259723	0.584315	103627179	1	UPI0004DE8309	uncharacterized protein LOC103627179	LOC103627179	Zea mays (Maize)	-	-	-	-	-	-	-	-
NC_024463.2:172814185-172820079(-)	351	906	727.952	267.617	1188.29	4.44025	2.15064	0.00748546	0.273236	103627237	1	A0A1D6H9V4	Poly [ADP-ribose] polymerase (PARP) (EC 2.4.2.-)	103627237 ZEAMMB73_Zm00001d016694	Zea mays (Maize)	double-strand break repair [GO:0006302]; protein poly-ADP-ribosylation [GO:0070212]	nucleolus [GO:0005730]; nucleus [GO:0005634]	nucleolus [GO:0005730]; nucleus [GO:0005634]; NAD+ ADP-ribosyltransferase activity [GO:0003950]; protein ADP-ribosylase activity [GO:1990404]; double-strand break repair [GO:0006302]; protein poly-ADP-ribosylation [GO:0070212]	GO:0003950; GO:0005634; GO:0005730; GO:0006302; GO:0070212; GO:1990404	NAD+ ADP-ribosyltransferase activity [GO:0003950]; protein ADP-ribosylase activity [GO:1990404]	zma:103627237;	K10798;	Base excision repair; Apoptosis;
NC_024463.2:180770593-180771716(-)	0	62	40.6589	0	81.3177	Inf	Inf	0.000132982	0.0146904	103627333	6	B6SZC8	Oxygen evolving enhancer protein 3	-	Zea mays (Maize)	photosynthesis [GO:0015979]	extrinsic component of membrane [GO:0019898]; photosystem II oxygen evolving complex [GO:0009654]	extrinsic component of membrane [GO:0019898]; photosystem II oxygen evolving complex [GO:0009654]; calcium ion binding [GO:0005509]; photosynthesis [GO:0015979]	GO:0005509; GO:0009654; GO:0015979; GO:0019898	calcium ion binding [GO:0005509]	-	-	-
NC_024463.2:192007373-192011625(-)	2	63	42.0771	1.52488	82.6293	54.1873	5.75988	0.00106403	0.0723192	103627438	4	A0A3L6EPD0	Gibberellin 2-beta-dioxygenase 8	GA2OX8_1 Zm00014a_010767	Zea mays (Maize)	-	-	dioxygenase activity [GO:0051213]; metal ion binding [GO:0046872]	GO:0046872; GO:0051213	dioxygenase activity [GO:0051213]; metal ion binding [GO:0046872]	zma:103627438;	K04125;	Biosynthesis of secondary metabolites; Diterpenoid biosynthesis;
NC_024463.2:193861967-193866481(+)	6	375	248.208	4.57465	491.841	107.514	6.74839	1.07976e-07	4.53296e-05	103627471	4	A0A1D6HEG4	Beta-expansin 3	103627471 ZEAMMB73_Zm00001d017377	Zea mays (Maize)	sexual reproduction [GO:0019953]; syncytium formation [GO:0006949]	extracellular region [GO:0005576]; plasmodesma [GO:0009506]	extracellular region [GO:0005576]; plasmodesma [GO:0009506]; sexual reproduction [GO:0019953]; syncytium formation [GO:0006949]	GO:0005576; GO:0006949; GO:0009506; GO:0019953	-	zma:103627471;	K20628;	-
NC_024463.2:194086511-194108365(-)	145	1141	803.531	110.554	1496.51	13.5364	3.75878	7.63192e-06	0.00155113	103627474	11	A0EVG2	Milt1a putative polyprotein	-	Zea mays (Maize)	-	-	-	-	-	-	-	-
NC_024463.2:195021741-195022845(-)	4	40	27.7564	3.04977	52.463	17.2023	4.10453	0.0165867	0.448911	103627480	1	UPI0002211529	RING-H2 finger protein ATL79;Uncharacterized protein;RING-H2 finger protein ATL79;RING-H2 finger protein ATL79-like;RING-H2 finger protein ATL79;;;;	ZEAMMB73_Zm00001d017404;Zm.128361;LOC103627480;LOC103627480;ZEAMMB73_Zm00001d017404;;;;	Zea mays (Maize)	-	-	-	-	-	-	-	-
NC_024463.2:195189749-195191734(+)	40	121	94.5992	30.4977	158.701	5.2037	2.37954	0.0489881	0.831052	103627483	5	A0A060D895	B-box zinc finger protein 20 (Orphans transcription factor) (Fragment)	Orphan134 ZEAMMB73_Zm00001d017412	Zea mays (Maize)	photomorphogenesis [GO:0009640]; regulation of transcription, DNA-templated [GO:0006355]	nucleus [GO:0005634]	nucleus [GO:0005634]; zinc ion binding [GO:0008270]; photomorphogenesis [GO:0009640]; regulation of transcription, DNA-templated [GO:0006355]	GO:0005634; GO:0006355; GO:0008270; GO:0009640	zinc ion binding [GO:0008270]	-	-	-
NC_024463.2:197146571-197148073(+)	56	166	130.209	42.6967	217.722	5.09926	2.35029	0.0389602	0.738602	103627501	5	A0A060D1W7	AP2-EREBP transcription factor (Ethylene-responsive transcription factor ERF035) (Fragment)	EREB30 103627501 ZEAMMB73_Zm00001d017477	Zea mays (Maize)	-	nucleus [GO:0005634]	nucleus [GO:0005634]; DNA binding [GO:0003677]; DNA-binding transcription factor activity [GO:0003700]	GO:0003677; GO:0003700; GO:0005634	DNA binding [GO:0003677]; DNA-binding transcription factor activity [GO:0003700]	zma:103627501;	-	-
NC_024463.2:197911618-197912455(-)	2412	8612	6567.15	1839.01	11295.3	6.14205	2.61872	0.000696978	0.0533475	103627516	9	A0A1D6HFA0	Cortical cell-delineating protein	103627516 ZEAMMB73_Zm00001d017508	Zea mays (Maize)	-	-	-	-	-	zma:103627516;	-	-
NC_024463.2:198555643-198557079(-)	6	59	40.9788	4.57465	77.383	16.9156	4.08028	0.00891998	0.308901	103627522	1	UPI000220C3D0	protein ALP1-like;	LOC103627522;	Zea mays (Maize)	-	-	-	-	-	-	-	-
NC_024463.2:200286147-200296238(-)	24	107	79.3186	18.2986	140.339	7.66936	2.93911	0.0214704	0.52923	103627536	10	A0A1D6ITD2	Uncharacterized protein	ZEAMMB73_Zm00001d023449	Zea mays (Maize)	-	-	-	-	-	-	-	-
NC_024463.2:200871635-200873691(+)	175	1366	962.52	133.427	1791.61	13.4276	3.74713	4.13391e-06	0.000925553	103627544	5	A0A1D6HFV8	Ethylene-responsive transcription factor ERF025	103627544 ZEAMMB73_Zm00001d017591	Zea mays (Maize)	-	nucleus [GO:0005634]	nucleus [GO:0005634]; DNA binding [GO:0003677]; DNA-binding transcription factor activity [GO:0003700]	GO:0003677; GO:0003700; GO:0005634	DNA binding [GO:0003677]; DNA-binding transcription factor activity [GO:0003700]	zma:103627544;	-	-
NC_024463.2:203485460-203489985(-)	60	371	266.171	45.7465	486.595	10.6368	3.41099	0.00103842	0.0714166	103627571	5	A0A1D6HGH7	Protein NRT1/ PTR FAMILY 7.2	103627571 ZEAMMB73_Zm00001d017666	Zea mays (Maize)	-	integral component of membrane [GO:0016021]	integral component of membrane [GO:0016021]; transmembrane transporter activity [GO:0022857]	GO:0016021; GO:0022857	transmembrane transporter activity [GO:0022857]	zma:103627571;	-	-
NC_024463.2:207742489-207746712(-)	379	908	739.938	288.965	1190.91	4.12129	2.0431	0.0105495	0.3448	103627642	5	A0A1D6HI30	Putative L-type lectin-domain containing receptor kinase S.5	103627642 ZEAMMB73_Zm00001d017821	Zea mays (Maize)	-	integral component of membrane [GO:0016021]; plasma membrane [GO:0005886]	integral component of membrane [GO:0016021]; plasma membrane [GO:0005886]; ATP binding [GO:0005524]; carbohydrate binding [GO:0030246]; protein kinase activity [GO:0004672]	GO:0004672; GO:0005524; GO:0005886; GO:0016021; GO:0030246	ATP binding [GO:0005524]; carbohydrate binding [GO:0030246]; protein kinase activity [GO:0004672]	zma:103627642;	-	-
NC_024463.2:208264309-208266129(+)	39	143	108.645	29.7352	187.555	6.30751	2.65707	0.0256155	0.584315	103627649	1	UPI0004DEC740	cysteine protease XCP1	LOC103627649	Zea mays (Maize)	-	-	-	-	-	-	-	-
NC_024463.2:212798546-212803998(+)	121	337	267.128	92.2554	442.001	4.79106	2.26034	0.0228917	0.548599	103627726	-	-	-	-	-	-	-	-	-	-	-	-	-
NC_024463.2:213819680-213821027(+)	222	729	562.7	169.262	956.139	5.64887	2.49796	0.00357401	0.170623	103627751	9	A0A1D6HKM0	FLZ-type domain-containing protein	103627751 ZEAMMB73_Zm00001d018076	Zea mays (Maize)	-	-	-	-	-	zma:103627751;	-	-
NC_024463.2:213988619-213992207(-)	238	822	629.788	181.461	1078.12	5.9413	2.57078	0.0021998	0.121083	103627755	10	A0A1D6HKP2	Tetratricopeptide repeat (TPR)-like superfamily protein	ZEAMMB73_Zm00001d018088	Zea mays (Maize)	-	-	-	-	-	-	-	-
NC_024463.2:214686449-214687575(-)	9	72	50.6477	6.86197	94.4335	13.7618	3.7826	0.00967893	0.325796	103627765	5	A0A1D6HKX2	Cupredoxin superfamily protein	103627765 ZEAMMB73_Zm00001d018118	Zea mays (Maize)	-	anchored component of plasma membrane [GO:0046658]; integral component of membrane [GO:0016021]	anchored component of plasma membrane [GO:0046658]; integral component of membrane [GO:0016021]; electron transfer activity [GO:0009055]	GO:0009055; GO:0016021; GO:0046658	electron transfer activity [GO:0009055]	zma:103627765;	-	-
NC_024463.2:219924203-219925742(+)	97	245	197.646	73.9568	321.336	4.34491	2.11933	0.0428436	0.779469	103627863	5	A0A1D6HNG2	RING/U-box superfamily protein	103627863 ZEAMMB73_Zm00001d018390	Zea mays (Maize)	ubiquitin-dependent protein catabolic process [GO:0006511]	-	ubiquitin protein ligase activity [GO:0061630]; ubiquitin-dependent protein catabolic process [GO:0006511]	GO:0006511; GO:0061630	ubiquitin protein ligase activity [GO:0061630]	zma:103627863;	-	-
NC_024463.2:4717463-4718011(-)	7	61	42.6716	5.33709	80.0061	14.9906	3.90598	0.0106408	0.346969	103627971	3	A0A1D6GFX6	VQ domain-containing protein	103627971 ZEAMMB73_Zm00001d013104	Zea mays (Maize)	signal transduction [GO:0007165]	nucleus [GO:0005634]	nucleus [GO:0005634]; signal transduction [GO:0007165]	GO:0005634; GO:0007165	-	zma:103627971;	K20725;	MAPK signaling pathway - plant;
NC_024463.2:20265968-20266894(-)	18	95	69.1618	13.7239	124.6	9.079	3.18253	0.0165195	0.448533	103628054	4	A0A060D145	Agamous-like MADS-box protein AGL80 (MADS transcription factor) (Fragment)	MADS64 103628054 ZEAMMB73_Zm00001d013792	Zea mays (Maize)	multicellular organism development [GO:0007275]; positive regulation of transcription by RNA polymerase II [GO:0045944]	nucleus [GO:0005634]	nucleus [GO:0005634]; cis-regulatory region sequence-specific DNA binding [GO:0000987]; DNA-binding transcription factor activity, RNA polymerase II-specific [GO:0000981]; protein dimerization activity [GO:0046983]; RNA polymerase II regulatory region sequence-specific DNA binding [GO:0000977]; sequence-specific DNA binding [GO:0043565]; transcription factor binding [GO:0008134]; transcription re…	GO:0000976; GO:0000977; GO:0000981; GO:0000987; GO:0005634; GO:0007275; GO:0008134; GO:0043565; GO:0044212; GO:0045944; GO:0046983	cis-regulatory region sequence-specific DNA binding [GO:0000987]; DNA-binding transcription factor activity, RNA polymerase II-specific [GO:0000981]; protein dimerization activity [GO:0046983]; RNA polymerase II regulatory region sequence-specific DNA binding [GO:0000977]; sequence-specific DNA binding [GO:0043565]; transcription factor binding [GO:0008134]; transcription regulatory region DNA bi…	zma:103628054;	-	-
NC_024463.2:56919185-56920109(-)	24	213	148.832	18.2986	279.366	15.2671	3.93235	0.000953124	0.0671808	103628213	6	A0A1D6GUN5	CSC1-like protein ERD4	ZEAMMB73_Zm00001d014639	Zea mays (Maize)	-	integral component of membrane [GO:0016021]; plasma membrane [GO:0005886]	integral component of membrane [GO:0016021]; plasma membrane [GO:0005886]; calcium activated cation channel activity [GO:0005227]	GO:0005227; GO:0005886; GO:0016021	calcium activated cation channel activity [GO:0005227]	-	-	-
NC_024463.2:78941024-78941763(+)	0	28	18.3621	0	36.7241	Inf	Inf	0.00332267	0.16176	103628295	1	UPI0009A96B45	uncharacterized protein LOC103628295	LOC103628295	Zea mays (Maize)	-	-	-	-	-	-	-	-
NC_024463.2:136453461-136504589(+)	7426	18229	14785.3	5661.89	23908.7	4.22274	2.07818	0.0187855	0.481931	103628471	6	A0A1P8YYL1	LTR copia-type gag polypprotein	FGENESH_39	Zea mays (Maize)	DNA integration [GO:0015074]	-	nucleic acid binding [GO:0003676]; zinc ion binding [GO:0008270]; DNA integration [GO:0015074]	GO:0003676; GO:0008270; GO:0015074	nucleic acid binding [GO:0003676]; zinc ion binding [GO:0008270]	-	-	-
NC_024463.2:156926728-156927337(-)	18	78	58.0134	13.7239	102.303	7.45434	2.89808	0.0327506	0.670844	103628582	6	A0A1D6H6Q7	Protein TIFY 10B	ZEAMMB73_Zm00001d016316	Zea mays (Maize)	regulation of defense response [GO:0031347]; regulation of jasmonic acid mediated signaling pathway [GO:2000022]; response to wounding [GO:0009611]	nucleus [GO:0005634]	nucleus [GO:0005634]; regulation of defense response [GO:0031347]; regulation of jasmonic acid mediated signaling pathway [GO:2000022]; response to wounding [GO:0009611]	GO:0005634; GO:0009611; GO:0031347; GO:2000022	-	-	-	-
NC_024463.2:168106216-168110620(+)	24	95	71.4492	18.2986	124.6	6.80925	2.7675	0.0325386	0.668133	103628654	10	A0A1D6H8Y9	11-beta-hydroxysteroid dehydrogenase-like 5	ZEAMMB73_Zm00001d016580	Zea mays (Maize)	-	-	-	-	-	-	-	-
NC_024463.2:175689473-175694339(+)	1	41	27.2685	0.762442	53.7746	70.5295	6.14015	0.00268708	0.140103	103628689	1	UPI000772AED4	ATPase 11, plasma membrane-type isoform X1	LOC8258168	Ricinus communis (Castor bean)	-	-	-	-	-	-	-	-
NC_024463.2:192888620-192890672(-)	58	212	161.138	44.2216	278.054	6.28774	2.65254	0.0165826	0.448911	103628763	4	A0A1D6HE42	Glycosyltransferase (EC 2.4.1.-)	103628763 ZEAMMB73_Zm00001d017326	Zea mays (Maize)	-	intracellular membrane-bounded organelle [GO:0043231]	intracellular membrane-bounded organelle [GO:0043231]; transferase activity, transferring hexosyl groups [GO:0016758]; UDP-glycosyltransferase activity [GO:0008194]	GO:0008194; GO:0016758; GO:0043231	transferase activity, transferring hexosyl groups [GO:0016758]; UDP-glycosyltransferase activity [GO:0008194]	zma:103628763;	-	-
NC_024464.2:1395728-1396338(-)	3	49	33.2773	2.28732	64.2672	28.0971	4.81235	0.00532517	0.218797	103628935	2	B1P758	Ferredoxin	FDX5 103628935 ZEAMMB73_Zm00001d035002	Zea mays (Maize)	photosynthesis [GO:0015979]	chloroplast [GO:0009507]	chloroplast [GO:0009507]; 2 iron, 2 sulfur cluster binding [GO:0051537]; electron transfer activity [GO:0009055]; metal ion binding [GO:0046872]; photosynthesis [GO:0015979]	GO:0009055; GO:0009507; GO:0015979; GO:0046872; GO:0051537	2 iron, 2 sulfur cluster binding [GO:0051537]; electron transfer activity [GO:0009055]; metal ion binding [GO:0046872]	zma:103628935;	K02639;	Photosynthesis;
NC_024464.2:4052637-4054293(+)	92	294	227.874	70.1446	385.603	5.49726	2.45871	0.0170794	0.457214	103628973	4	K7UTS4	Endoglucanase (EC 3.2.1.4)	Cel21	Zea mays (Maize)	cellulose catabolic process [GO:0030245]	-	cellulase activity [GO:0008810]; cellulose catabolic process [GO:0030245]	GO:0008810; GO:0030245	cellulase activity [GO:0008810]	zma:103628973;	-	-
NC_024464.2:5765314-5767033(+)	31	398	272.821	23.6357	522.007	22.0855	4.46503	4.10842e-05	0.00616528	103628987	1	UPI0002216926	Uncharacterized protein;Uncharacterized protein;expansin-A19;;;hypothetical protein;	;ZEAMMB73_112916;LOC103628987;;;ZEAMMB73_112916;	Zea mays (Maize)	-	-	-	-	-	-	-	-
NC_024464.2:5705900-5707088(+)	3	83	55.5741	2.28732	108.861	47.5931	5.57268	0.00057828	0.0471957	103628988	5	A0A1D6LEI4	Expansin	103628988 ZEAMMB73_Zm00001d035111	Zea mays (Maize)	plant-type cell wall organization [GO:0009664]	cell wall [GO:0005618]; extracellular region [GO:0005576]; membrane [GO:0016020]	cell wall [GO:0005618]; extracellular region [GO:0005576]; membrane [GO:0016020]; plant-type cell wall organization [GO:0009664]	GO:0005576; GO:0005618; GO:0009664; GO:0016020	-	zma:103628988;	-	-
NC_024464.2:5643211-5644246(-)	16	66	49.3815	12.1991	86.564	7.09595	2.827	0.0432918	0.782457	103628990	5	A0A1D6LEI3	Expansin	103628990 ZEAMMB73_Zm00001d035109	Zea mays (Maize)	plant-type cell wall organization [GO:0009664]	cell wall [GO:0005618]; extracellular region [GO:0005576]; membrane [GO:0016020]	cell wall [GO:0005618]; extracellular region [GO:0005576]; membrane [GO:0016020]; plant-type cell wall organization [GO:0009664]	GO:0005576; GO:0005618; GO:0009664; GO:0016020	-	zma:103628990;	-	-
NC_024464.2:5625947-5627121(-)	41	192	141.541	31.2601	251.823	8.05572	3.01001	0.00888315	0.308647	103628991	5	A0A1D6LEI2	Expansin	103628991 ZEAMMB73_Zm00001d035108	Zea mays (Maize)	plant-type cell wall organization [GO:0009664]	cell wall [GO:0005618]; extracellular region [GO:0005576]; membrane [GO:0016020]	cell wall [GO:0005618]; extracellular region [GO:0005576]; membrane [GO:0016020]; plant-type cell wall organization [GO:0009664]	GO:0005576; GO:0005618; GO:0009664; GO:0016020	-	zma:103628991;	-	-
NC_024464.2:24615909-24618513(+)	12	52	38.6756	9.1493	68.2019	7.45434	2.89808	0.0499078	0.840522	103629085	1	UPI0004DEAE8D	apomucin-like isoform X1;angiomotin-like isoform X1	LOC103629085;LOC103629085	Zea mays (Maize)	-	-	-	-	-	-	-	-
NC_024464.2:25057120-25059602(-)	0	211	138.371	0	276.743	Inf	Inf	5.66741e-08	2.57916e-05	103629094	7	A0A1D6LYY9	E3 ubiquitin-protein ligase UPL6	ZEAMMB73_Zm00001d037557	Zea mays (Maize)	-	-	ligase activity [GO:0016874]; ubiquitin-protein transferase activity [GO:0004842]	GO:0004842; GO:0016874	ligase activity [GO:0016874]; ubiquitin-protein transferase activity [GO:0004842]	-	-	-
NC_024464.2:28766031-28769695(-)	2	23	15.8456	1.52488	30.1662	19.7827	4.30616	0.033907	0.685145	103629182	1	UPI0009AABC0A	wall-associated receptor kinase 2	LOC103629182	Zea mays (Maize)	-	-	-	-	-	-	-	-
NC_024464.2:56821433-56822144(+)	160	654	489.881	121.991	857.771	7.03145	2.81382	0.00163818	0.0994018	103629356	3	A0A3L6EEY0	Plastocyanin	PETE_1 Zm00014a_008742	Zea mays (Maize)	-	chloroplast thylakoid membrane [GO:0009535]	chloroplast thylakoid membrane [GO:0009535]; copper ion binding [GO:0005507]; electron transfer activity [GO:0009055]	GO:0005507; GO:0009055; GO:0009535	copper ion binding [GO:0005507]; electron transfer activity [GO:0009055]	zma:103629356;	K02638;	Photosynthesis;
NC_024464.2:81274456-81276960(+)	0	14	9.18103	0	18.3621	Inf	Inf	0.0259723	0.584315	103629524	10	A0A3L6E974	DUF569 domain-containing protein	Zm00014a_003173	Zea mays (Maize)	-	-	-	-	-	-	-	-
NC_024464.2:88835838-88838200(-)	0	14	9.18103	0	18.3621	Inf	Inf	0.0259723	0.584315	103629577	-	-	-	-	-	-	-	-	-	-	-	-	-
NC_024464.2:91311468-91314074(-)	37	306	214.776	28.2103	401.342	14.2268	3.83054	0.000526526	0.0443553	103629613	11	C0PLQ9	Uncharacterized protein	-	Zea mays (Maize)	-	-	-	-	-	-	-	-
NC_024464.2:91576565-91580521(+)	51	210	157.158	38.8845	275.431	7.0833	2.82442	0.0116608	0.36434	103629621	4	A0A2S3HHB3	Methyltransferase (EC 2.1.1.-)	PAHAL_4G036600	Panicum hallii	methylation [GO:0032259]	integral component of membrane [GO:0016021]	integral component of membrane [GO:0016021]; methyltransferase activity [GO:0008168]; methylation [GO:0032259]	GO:0008168; GO:0016021; GO:0032259	methyltransferase activity [GO:0008168]	-	-	-
NC_024464.2:99175497-99177496(+)	1453	4412	3447.25	1107.83	5786.67	5.22344	2.385	0.00100775	0.0697393	103629700	5	K7UYX9	WRKY transcription factor (Fragment)	WRKY114	Zea mays (Maize)	-	nucleus [GO:0005634]	nucleus [GO:0005634]; DNA-binding transcription factor activity [GO:0003700]; sequence-specific DNA binding [GO:0043565]	GO:0003700; GO:0005634; GO:0043565	DNA-binding transcription factor activity [GO:0003700]; sequence-specific DNA binding [GO:0043565]	zma:103629700;	-	-
NC_024464.2:101495517-101503483(+)	1040	2472	2017.58	792.939	3242.22	4.08886	2.0317	0.0044618	0.195174	103629727	6	A0A1D6LRB4	Putative HLH DNA-binding domain superfamily protein	ZEAMMB73_Zm00001d036807	Zea mays (Maize)	-	nucleus [GO:0005634]	nucleus [GO:0005634]; DNA binding [GO:0003677]; DNA-binding transcription factor activity [GO:0003700]; protein dimerization activity [GO:0046983]	GO:0003677; GO:0003700; GO:0005634; GO:0046983	DNA binding [GO:0003677]; DNA-binding transcription factor activity [GO:0003700]; protein dimerization activity [GO:0046983]	-	-	-
NC_024464.2:106962334-106964280(+)	134	317	258.968	102.167	415.77	4.0695	2.02485	0.0411954	0.761421	103629808	9	A0A1D6LSL9	Uncharacterized protein	103629808 ZEAMMB73_Zm00001d036946	Zea mays (Maize)	-	-	-	-	-	zma:103629808;	-	-
NC_024464.2:111636578-111640484(+)	40	246	176.573	30.4977	322.648	10.5794	3.40319	0.00245529	0.131197	103629860	5	A0A1D6LTR1	Putative leucine-rich repeat receptor-like protein kinase family protein	103629860 ZEAMMB73_Zm00001d037080	Zea mays (Maize)	-	integral component of membrane [GO:0016021]	integral component of membrane [GO:0016021]; ATP binding [GO:0005524]; protein serine/threonine kinase activity [GO:0004674]	GO:0004674; GO:0005524; GO:0016021	ATP binding [GO:0005524]; protein serine/threonine kinase activity [GO:0004674]	zma:103629860;	-	-
NC_024464.2:117577798-117583534(-)	93	683	483.357	70.9071	895.806	12.6335	3.65919	8.07294e-05	0.0100296	103629941	6	A0A097ETZ6	Urea transporter	DUR3	Zea mays subsp. mays (maize)	-	integral component of membrane [GO:0016021]	integral component of membrane [GO:0016021]; urea transmembrane transporter activity [GO:0015204]	GO:0015204; GO:0016021	urea transmembrane transporter activity [GO:0015204]	-	-	-
NC_024464.2:121068360-121080383(-)	370	1030	816.513	282.103	1350.92	4.78875	2.25965	0.00422488	0.190568	103629978	-	-	-	-	-	-	-	-	-	-	-	-	-
NC_024464.2:124631130-124633999(+)	5	47	32.7281	3.81221	61.6441	16.1702	4.01526	0.0141279	0.410484	103630003	5	A0A1D6LXJ7	Steroid nuclear receptor ligand-binding	103630003 ZEAMMB73_Zm00001d037404	Zea mays (Maize)	vegetative to reproductive phase transition of meristem [GO:0010228]	integral component of membrane [GO:0016021]	integral component of membrane [GO:0016021]; vegetative to reproductive phase transition of meristem [GO:0010228]	GO:0010228; GO:0016021	-	zma:103630003;	-	-
NC_024464.2:125486854-125490666(-)	63	252	189.275	48.0338	330.517	6.88092	2.7826	0.00999991	0.330133	103630013	3	A0A1D6K5P4	Hexosyltransferase (EC 2.4.1.-)	100281481 ZEAMMB73_Zm00001d029516	Zea mays (Maize)	cell wall organization [GO:0071555]; pectin biosynthetic process [GO:0045489]	Golgi membrane [GO:0000139]	Golgi membrane [GO:0000139]; polygalacturonate 4-alpha-galacturonosyltransferase activity [GO:0047262]; cell wall organization [GO:0071555]; pectin biosynthetic process [GO:0045489]	GO:0000139; GO:0045489; GO:0047262; GO:0071555	polygalacturonate 4-alpha-galacturonosyltransferase activity [GO:0047262]	-	-	-
NC_024464.2:128786316-128790266(+)	4	135	90.0563	3.04977	177.063	58.0578	5.85942	7.75459e-05	0.00980873	103630048	4	A0A3L6EBK5	Serine/arginine-rich splicing factor RS2Z33	RS2Z33_0 Zm00014a_035934	Zea mays (Maize)	-	-	RNA binding [GO:0003723]; zinc ion binding [GO:0008270]	GO:0003723; GO:0008270	RNA binding [GO:0003723]; zinc ion binding [GO:0008270]	zma:103630048;	K12896;	Spliceosome;
NC_024464.2:132724475-132727676(+)	41	168	125.802	31.2601	220.345	7.04875	2.81737	0.0156969	0.436966	103630082	1	UPI000C6C7DD6	phospholipase D alpha 1 isoform X1	LOC103630082	Zea mays (Maize)	-	-	-	-	-	-	-	-
NC_024464.2:140478071-140481490(-)	124	361	284.011	94.5428	473.479	5.00809	2.32426	0.018165	0.473261	103630193	10	A0A1D6H6X1	Uncharacterized protein	ZEAMMB73_Zm00001d016355	Zea mays (Maize)	-	-	-	-	-	-	-	-
NC_024464.2:146878099-146879044(+)	83	234	185.096	63.2827	306.909	4.84981	2.27793	0.0324059	0.666894	103630306	9	A0A1D6M2Z3	Uncharacterized protein	103630306 ZEAMMB73_Zm00001d038070	Zea mays (Maize)	-	-	-	-	-	zma:103630306;	-	-
NC_024464.2:151806188-151806748(-)	29	258	180.249	22.1108	338.387	15.3041	3.93585	0.000608105	0.0484033	103630375	5	A0A1D6M4K2	Putative AP2/EREBP transcription factor superfamily protein	103630375 ZEAMMB73_Zm00001d038216	Zea mays (Maize)	-	nucleus [GO:0005634]	nucleus [GO:0005634]; DNA binding [GO:0003677]; DNA-binding transcription factor activity [GO:0003700]	GO:0003677; GO:0003700; GO:0005634	DNA binding [GO:0003677]; DNA-binding transcription factor activity [GO:0003700]	zma:103630375;	-	-
NC_024464.2:153438814-153440208(-)	18	648	431.813	13.7239	849.901	61.9283	5.95253	2.62093e-08	1.44385e-05	103630399	5	A0A1D6M531	Putative MYB DNA-binding domain superfamily protein	103630399 ZEAMMB73_Zm00001d038288	Zea mays (Maize)	-	nucleus [GO:0005634]	nucleus [GO:0005634]; DNA binding [GO:0003677]	GO:0003677; GO:0005634	DNA binding [GO:0003677]	zma:103630399;	-	-
NC_024459.2:1207533-1215824(-)	95	400	298.531	72.432	524.63	7.24308	2.8566	0.00404339	0.184813	103630403	10	A0A1D6NCE0	Retrovirus-related Pol polyprotein LINE-1	ZEAMMB73_Zm00001d043472	Zea mays (Maize)	-	-	-	-	-	-	-	-
NC_024464.2:157148590-157154216(-)	2094	5143	4170.99	1596.55	6745.43	4.225	2.07895	0.00417405	0.188929	103630463	5	A0A1D6M6B3	Putative leucine-rich repeat transmembrane protein kinase family protein	103630463 ZEAMMB73_Zm00001d038432	Zea mays (Maize)	-	integral component of membrane [GO:0016021]	integral component of membrane [GO:0016021]; ATP binding [GO:0005524]; protein kinase activity [GO:0004672]	GO:0004672; GO:0005524; GO:0016021	ATP binding [GO:0005524]; protein kinase activity [GO:0004672]	zma:103630463;	-	-
NC_024464.2:158238645-158240002(-)	3	34	23.4405	2.28732	44.5936	19.496	4.2851	0.018108	0.472358	103630486	1	UPI0002217EE0	protein ALP1-like;protein ALP1-like;;	LOC103635474;LOC103651573;;	Zea mays (Maize)	-	-	-	-	-	-	-	-
NC_024464.2:163088365-163092970(+)	610	1746	1377.55	465.089	2290.01	4.92381	2.29977	0.00176436	0.104632	103630609	1	UPI0004DEC115	proline-rich receptor-like protein kinase PERK2;proline-rich receptor-like protein kinase PERK2	LOC103630609;LOC103647924	Zea mays (Maize)	-	-	-	-	-	-	-	-
NC_024464.2:167441703-167453268(+)	347	1435	1073.34	264.567	1882.11	7.11392	2.83065	0.000242034	0.0236764	103630705	1	UPI000C6C3F41	glutamate synthase 2 [NADH], chloroplastic	LOC103630705	Zea mays (Maize)	-	-	-	-	-	-	-	-
NC_024464.2:169167239-169169894(+)	2	29	19.7803	1.52488	38.0357	24.9434	4.64058	0.0176399	0.465306	103630747	1	UPI000220FF5C	Uncharacterized protein;Uncharacterized protein;Uncharacterized protein (Fragment);probable WRKY transcription factor 42;WRKY transcription factor;;;;putative WRKY DNA-binding domain superfamily protein;;	;;WRKY51;LOC103630747;WRKY51;;;;ZEAMMB73_995297;;	Zea mays (Maize)	-	-	-	-	-	-	-	-
NC_024464.2:169553336-169556186(+)	5	423	279.304	3.81221	554.797	145.532	7.18519	1.73799e-08	1.02488e-05	103630756	7	A0A1D6L4H1	Tousled-like kinase 1	542181 ZEAMMB73_Zm00001d034018	Zea mays (Maize)	-	-	kinase activity [GO:0016301]	GO:0016301	kinase activity [GO:0016301]	-	-	-
NC_024464.2:9894892-9895812(+)	4	44	30.3796	3.04977	57.7093	18.9225	4.24203	0.0121783	0.376019	103630862	5	A0A1D6G4K1	Guanosine nucleotide diphosphate dissociation inhibitor 2	ZEAMMB73_Zm00001d011867	Zea mays (Maize)	small GTPase mediated signal transduction [GO:0007264]; vesicle-mediated transport [GO:0016192]	cytoplasm [GO:0005737]	cytoplasm [GO:0005737]; Rab GDP-dissociation inhibitor activity [GO:0005093]; Rab GTPase binding [GO:0017137]; small GTPase mediated signal transduction [GO:0007264]; vesicle-mediated transport [GO:0016192]	GO:0005093; GO:0005737; GO:0007264; GO:0016192; GO:0017137	Rab GDP-dissociation inhibitor activity [GO:0005093]; Rab GTPase binding [GO:0017137]	-	-	-
NC_024464.2:29161021-29185321(+)	228	534	437.109	173.837	700.382	4.02896	2.01041	0.0240118	0.56598	103630949	6	Q8SA85	Prpol	Z195D10.19	Zea mays (Maize)	DNA integration [GO:0015074]	-	nucleic acid binding [GO:0003676]; RNA-DNA hybrid ribonuclease activity [GO:0004523]; DNA integration [GO:0015074]	GO:0003676; GO:0004523; GO:0015074	nucleic acid binding [GO:0003676]; RNA-DNA hybrid ribonuclease activity [GO:0004523]	-	-	-
NC_024464.2:59081307-59082295(-)	21	191	133.261	16.0113	250.511	15.6459	3.96771	0.00111829	0.0752744	103631075	5	K7UJS6	ABI3VP1 transcription factor (B3 domain-containing transcription factor NGA2) (Fragment)	ABI37 103631075 ZEAMMB73_Zm00001d035903	Zea mays (Maize)	-	nucleus [GO:0005634]	nucleus [GO:0005634]; DNA binding [GO:0003677]	GO:0003677; GO:0005634	DNA binding [GO:0003677]	zma:103631075;	-	-
NC_024464.2:81529645-81558280(-)	94	267	210.93	71.6695	350.191	4.88619	2.28871	0.0277163	0.605335	103631157	1	UPI0009A9A046	protein FAR1-RELATED SEQUENCE 4-like	LOC103644746	Zea mays (Maize)	-	-	-	-	-	-	-	-
NC_024459.2:5422751-5424290(+)	34	112	86.4098	25.923	146.896	5.66664	2.50249	0.0427369	0.779469	103631208	1	UPI0004DE8A36	uncharacterized protein LOC103631208	LOC103631208	Zea mays (Maize)	-	-	-	-	-	-	-	-
NC_024464.2:106238288-106241161(+)	58	373	266.72	44.2216	489.218	11.0629	3.46765	0.000876823	0.0628856	103631297	-	-	-	-	-	-	-	-	-	-	-	-	-
NC_024464.2:128142420-128143670(-)	0	40	26.2315	0	52.463	Inf	Inf	0.000893933	0.0638689	103631412	10	A0A1D6IBN4	Uncharacterized protein	103633178 ZEAMMB73_Zm00001d021499	Zea mays (Maize)	-	-	-	-	-	-	-	-
NC_024464.2:157655284-157655979(-)	0	11	7.21367	0	14.4273	Inf	Inf	0.0456235	0.802253	103631566	1	UPI00022074CE	BTB/POZ domain-containing protein NPY2;	LOC103631566;	Zea mays (Maize)	-	-	-	-	-	-	-	-
NC_024464.2:159108203-159109672(+)	27	114	85.0528	20.5859	149.52	7.2632	2.86061	0.022843	0.548599	103631576	9	K7UU20	GRAS transcription factor (Fragment)	GRAS56	Zea mays (Maize)	-	-	-	-	-	zma:103631576;	-	-
NC_024459.2:8226246-8226509(-)	13	56	41.68	9.91174	73.4482	7.41023	2.88952	0.0468774	0.810928	103631683	1	UPI0001C80E1C	Xylose isomerase;xylose isomerase;;;hypothetical protein;hypothetical protein;;;;;;;;;	SORBI_3002G409800;LOC110432936;;;SORBI_3002G409800;SORBI_3002G409800;;;;;;;;;	Sorghum bicolor (Sorghum) (Sorghum vulgare)	-	-	-	-	-	-	-	-
NC_024459.2:11295642-11297073(-)	14	117	82.0643	10.6742	153.454	14.3762	3.84561	0.00378028	0.177834	103631728	1	UPI0004DEB840	protein ALP1-like;uncharacterized protein LOC103631728	LOC103631728;LOC103631728	Zea mays (Maize)	-	-	-	-	-	-	-	-
NC_024459.2:13136946-13140236(+)	12	133	91.7944	9.1493	174.44	19.0659	4.25292	0.00137298	0.0878956	103631752	0	A0A1D6JPE7	3-ketoacyl-CoA synthase (EC 2.3.1.-)	103631752 ZEAMMB73_Zm00001d027766	Zea mays (Maize)	fatty acid biosynthetic process [GO:0006633]	membrane [GO:0016020]	membrane [GO:0016020]; transferase activity, transferring acyl groups other than amino-acyl groups [GO:0016747]; fatty acid biosynthetic process [GO:0006633]	GO:0006633; GO:0016020; GO:0016747	transferase activity, transferring acyl groups other than amino-acyl groups [GO:0016747]	zma:103631752;	K15397;	Metabolic pathways; Biosynthesis of secondary metabolites; Fatty acid elongation; Plant-pathogen interaction;
NC_024459.2:14247813-14250519(-)	0	12	7.86946	0	15.7389	Inf	Inf	0.0375796	0.723863	103631765	4	A0A1D6JPX5	Glycerol-3-phosphate acyltransferase 5	103631765 ZEAMMB73_Zm00001d027810	Zea mays (Maize)	cutin biosynthetic process [GO:0010143]	integral component of membrane [GO:0016021]; membrane [GO:0016020]	integral component of membrane [GO:0016021]; membrane [GO:0016020]; glycerol-3-phosphate 2-O-acyltransferase activity [GO:0090447]; phosphatase activity [GO:0016791]; cutin biosynthetic process [GO:0010143]	GO:0010143; GO:0016020; GO:0016021; GO:0016791; GO:0090447	glycerol-3-phosphate 2-O-acyltransferase activity [GO:0090447]; phosphatase activity [GO:0016791]	zma:103631765;	-	-
NC_024459.2:17929498-17930680(-)	640	2817	2091.34	487.963	3694.71	7.57171	2.92062	7.22396e-05	0.00936386	103631809	1	UPI0004DEB0BE	uncharacterized protein LOC103631809	LOC103631809	Zea mays (Maize)	-	-	-	-	-	-	-	-
NC_024459.2:18756795-18758385(-)	0	26	17.0505	0	34.101	Inf	Inf	0.00426439	0.190568	103631823	1	UPI000221DE29	protein ALP1-like;	LOC103631823;	Zea mays (Maize)	-	-	-	-	-	-	-	-
NC_024465.2:474194-476241(-)	16	147	102.5	12.1991	192.802	15.8046	3.98227	0.00187943	0.109289	103631856	4	A0A1D6HQK2	Laccase (EC 1.10.3.2) (Benzenediol:oxygen oxidoreductase) (Diphenol oxidase) (Urishiol oxidase)	ZEAMMB73_Zm00001d018601	Zea mays (Maize)	iron ion homeostasis [GO:0055072]; iron ion transport [GO:0006826]; lignin catabolic process [GO:0046274]	apoplast [GO:0048046]; plasma membrane [GO:0005886]	apoplast [GO:0048046]; plasma membrane [GO:0005886]; copper ion binding [GO:0005507]; ferroxidase activity [GO:0004322]; hydroquinone:oxygen oxidoreductase activity [GO:0052716]; iron ion homeostasis [GO:0055072]; iron ion transport [GO:0006826]; lignin catabolic process [GO:0046274]	GO:0004322; GO:0005507; GO:0005886; GO:0006826; GO:0046274; GO:0048046; GO:0052716; GO:0055072	copper ion binding [GO:0005507]; ferroxidase activity [GO:0004322]; hydroquinone:oxygen oxidoreductase activity [GO:0052716]	-	-	-
NC_024465.2:846157-848342(-)	2	20	13.8782	1.52488	26.2315	17.2023	4.10453	0.0485287	0.82627	103631865	1	UPI0009A953AC	uncharacterized protein LOC103638669	LOC103638669	Zea mays (Maize)	-	-	-	-	-	-	-	-
NC_024465.2:1792366-1793569(-)	0	18	11.8042	0	23.6084	Inf	Inf	0.0132213	0.39426	103631874	10	A0A1D6EHP2	Transposase_23 domain-containing protein	ZEAMMB73_Zm00001d004824	Zea mays (Maize)	-	-	-	-	-	-	-	-
NC_024465.2:2993806-3005525(+)	6	50	35.0767	4.57465	65.5788	14.3353	3.8415	0.0158124	0.439307	103631912	11	O48967	Retrotrans_gag domain-containing protein	-	Zea mays (Maize)	-	-	-	-	-	-	-	-
NC_024465.2:6931372-6932993(-)	12	121	83.925	9.1493	158.701	17.3457	4.1165	0.00216261	0.119871	103631959	6	A0A1D6HSP3	Uncharacterized protein	103631959 ZEAMMB73_Zm00001d018838	Zea mays (Maize)	-	chloroplast stroma [GO:0009570]	chloroplast stroma [GO:0009570]	GO:0009570	-	zma:103631959;	-	-
NC_024461.2:112527114-112546928(+)	287	1079	817.006	218.821	1415.19	6.46735	2.69317	0.000782396	0.0579776	103631981	7	I6M4V8	Xilon1 gag-pol polyprotein	-	Zea mays subsp. mexicana (Mexican teosinte)	DNA integration [GO:0015074]	-	aspartic-type endopeptidase activity [GO:0004190]; nucleic acid binding [GO:0003676]; zinc ion binding [GO:0008270]; DNA integration [GO:0015074]	GO:0003676; GO:0004190; GO:0008270; GO:0015074	aspartic-type endopeptidase activity [GO:0004190]; nucleic acid binding [GO:0003676]; zinc ion binding [GO:0008270]	-	-	-
NC_024465.2:18408166-18409797(-)	2	49	32.896	1.52488	64.2672	42.1457	5.39731	0.00297145	0.149171	103632105	6	A0A1D6HVR8	Uncharacterized protein	ZEAMMB73_Zm00001d019131	Zea mays (Maize)	-	integral component of plasma membrane [GO:0005887]; plasma membrane [GO:0005886]	integral component of plasma membrane [GO:0005887]; plasma membrane [GO:0005886]; ATPase-coupled transmembrane transporter activity [GO:0042626]	GO:0005886; GO:0005887; GO:0042626	ATPase-coupled transmembrane transporter activity [GO:0042626]	-	-	-
NC_024465.2:32449625-32451245(-)	3	52	35.2446	2.28732	68.2019	29.8173	4.89808	0.00426861	0.190568	103632225	2	A0A1D6HXA8	Acidic endochitinase	103632225 ZEAMMB73_Zm00001d019405	Zea mays (Maize)	carbohydrate metabolic process [GO:0005975]	extracellular region [GO:0005576]	extracellular region [GO:0005576]; chitinase activity [GO:0004568]; carbohydrate metabolic process [GO:0005975]	GO:0004568; GO:0005576; GO:0005975	chitinase activity [GO:0004568]	zma:103632225;	K01183;	Metabolic pathways; Amino sugar and nucleotide sugar metabolism;
NC_024465.2:32456352-32457446(-)	7	119	80.7073	5.33709	156.078	29.2439	4.87007	0.000588324	0.047552	103632226	1	UPI000843F164	Acidic endochitinase;Acidic endochitinase;acidic endochitinase;Acidic endochitinase;Acidic endochitinase;;	ZEAMMB73_Zm00001d019406;CHIA_6;LOC103632226;CHIA_6;ZEAMMB73_Zm00001d019406;;	Zea mays (Maize)	-	-	-	-	-	-	-	-
NC_024465.2:32621416-32622454(-)	0	27	17.7063	0	35.4125	Inf	Inf	0.00375906	0.177435	103632227	2	A0A1D6HXB0	Acidic endochitinase	103632227 ZEAMMB73_Zm00001d019407	Zea mays (Maize)	carbohydrate metabolic process [GO:0005975]	extracellular region [GO:0005576]	extracellular region [GO:0005576]; chitinase activity [GO:0004568]; carbohydrate metabolic process [GO:0005975]	GO:0004568; GO:0005576; GO:0005975	chitinase activity [GO:0004568]	zma:103632227;	K01183;	Metabolic pathways; Amino sugar and nucleotide sugar metabolism;
NC_024465.2:49652846-49657804(-)	20	127	90.9095	15.2488	166.57	10.9235	3.44936	0.00683157	0.258781	103632346	1	UPI0004DEA6F4	type I inositol polyphosphate 5-phosphatase 2 isoform X1	LOC103632346	Zea mays (Maize)	-	-	-	-	-	-	-	-
NC_024465.2:52436355-52437091(+)	117	344	270.194	89.2057	451.182	5.05777	2.3385	0.0186314	0.479741	103632367	7	A0A1D6DVT9	Uncharacterized protein	100382719 ZEAMMB73_Zm00001d002032	Zea mays (Maize)	-	integral component of membrane [GO:0016021]	integral component of membrane [GO:0016021]	GO:0016021	-	-	-	-
NC_024465.2:54089126-54090913(-)	22	120	87.0814	16.7737	157.389	9.38308	3.23006	0.0111182	0.355051	103632376	1	UPI000220FAA2	Uncharacterized protein;probable serine/threonine-protein kinase PBL23;;	Zm.16005;LOC103632376;;	Zea mays (Maize)	-	-	-	-	-	-	-	-
NC_024465.2:82800312-82802964(-)	2	26	17.8129	1.52488	34.101	22.363	4.48304	0.0242258	0.568227	103632524	10	A0A1P8YYK1	Transposase-associated domain protein	FGENESH_29	Zea mays (Maize)	-	-	-	-	-	-	-	-
NC_024465.2:85985542-85994255(-)	11	52	38.2944	8.38686	68.2019	8.132	3.02361	0.0424695	0.776967	103632538	1	UPI0004DEC6F7	LOW QUALITY PROTEIN: DNA-binding protein SMUBP-2	LOC103632538	Zea mays (Maize)	-	-	-	-	-	-	-	-
NC_024465.2:90396991-90403752(+)	143	351	284.696	109.029	460.363	4.22239	2.07806	0.0331614	0.676608	103632561	1	UPI0004DEC68C	uncharacterized protein LOC103634004	LOC103634004	Zea mays (Maize)	-	-	-	-	-	-	-	-
NC_024465.2:91062379-91067640(+)	55	239	177.7	41.9343	313.467	7.47519	2.90211	0.00822787	0.291936	103632566	10	A0A1D6I1Y9	Uncharacterized protein	100384735 ZEAMMB73_Zm00001d020088	Zea mays (Maize)	-	-	-	-	-	-	-	-
NC_024465.2:98093919-98098811(-)	684	7680	5297.21	521.51	10072.9	19.3149	4.27164	1.11446e-07	4.57454e-05	103632620	5	A0A1D6I2N3	Putative LRR receptor-like serine/threonine-protein kinase	103632620 ZEAMMB73_Zm00001d020183	Zea mays (Maize)	-	integral component of membrane [GO:0016021]	integral component of membrane [GO:0016021]; ATP binding [GO:0005524]; protein kinase activity [GO:0004672]	GO:0004672; GO:0005524; GO:0016021	ATP binding [GO:0005524]; protein kinase activity [GO:0004672]	zma:103632620;	-	-
NC_024465.2:101004710-101009817(-)	21	2843	1872.41	16.0113	3728.81	232.887	7.86348	3.19379e-17	1.67147e-13	103632640	9	A0A1D6I326	Transducin family protein / WD-40 repeat family protein	103632640 ZEAMMB73_Zm00001d020227	Zea mays (Maize)	-	-	-	-	-	zma:103632640;	-	-
NC_024461.2:188383839-188388856(-)	63	392	281.086	48.0338	514.138	10.7037	3.42003	0.000892733	0.0638689	103632687	1	UPI00084304C6	Proline-rich family protein;A-agglutinin anchorage subunit;proline-rich family protein;proline-rich family protein;proline-rich family protein;proline-rich family protein;;;;;;;;	ZEAMMB73_Zm00001d043074;LOC103632687;ZEAMMB73_Zm00001d043074;ZEAMMB73_Zm00001d043074;ZEAMMB73_Zm00001d043074;ZEAMMB73_Zm00001d043074;;;;;;;;	Zea mays (Maize)	-	-	-	-	-	-	-	-
NC_024465.2:107529886-107532414(-)	6	90	61.3082	4.57465	118.042	25.8035	4.68949	0.00158747	0.0971699	103632694	4	A0A1D6I3L0	Cytochrome P450 family 81 subfamily D polypeptide 8	103632694 ZEAMMB73_Zm00001d020340	Zea mays (Maize)	defense response to other organism [GO:0098542]	membrane [GO:0016020]	membrane [GO:0016020]; heme binding [GO:0020037]; iron ion binding [GO:0005506]; oxidoreductase activity, acting on paired donors, with incorporation or reduction of molecular oxygen, NAD(P)H as one donor, and incorporation of one atom of oxygen [GO:0016709]; defense response to other organism [GO:0098542]	GO:0005506; GO:0016020; GO:0016709; GO:0020037; GO:0098542	heme binding [GO:0020037]; iron ion binding [GO:0005506]; oxidoreductase activity, acting on paired donors, with incorporation or reduction of molecular oxygen, NAD(P)H as one donor, and incorporation of one atom of oxygen [GO:0016709]	zma:103632694;	-	-
NC_024465.2:111021189-111023520(-)	201	491	398.617	153.251	643.984	4.20216	2.07113	0.0228964	0.548599	103632715	2	A0A096T7G6	Xyloglucan endotransglucosylase/hydrolase (EC 2.4.1.207)	103632715 ZEAMMB73_Zm00001d020392	Zea mays (Maize)	cellular glucan metabolic process [GO:0006073]; cell wall organization [GO:0071555]	apoplast [GO:0048046]; cell wall [GO:0005618]	apoplast [GO:0048046]; cell wall [GO:0005618]; hydrolase activity, hydrolyzing O-glycosyl compounds [GO:0004553]; xyloglucan:xyloglucosyl transferase activity [GO:0016762]; cell wall organization [GO:0071555]; cellular glucan metabolic process [GO:0006073]	GO:0004553; GO:0005618; GO:0006073; GO:0016762; GO:0048046; GO:0071555	hydrolase activity, hydrolyzing O-glycosyl compounds [GO:0004553]; xyloglucan:xyloglucosyl transferase activity [GO:0016762]	zma:103632715;	K08235;	-
NC_024465.2:111820149-111821513(+)	170	487	384.176	129.615	638.737	4.92796	2.30099	0.0128039	0.386737	103632719	3	A0A1D6I405	Myb domain protein 85	103632719 ZEAMMB73_Zm00001d020405	Zea mays (Maize)	cell differentiation [GO:0030154]	nucleus [GO:0005634]	nucleus [GO:0005634]; DNA-binding transcription factor activity [GO:0003700]; sequence-specific DNA binding [GO:0043565]; transcription regulatory region DNA binding [GO:0044212]; cell differentiation [GO:0030154]	GO:0003700; GO:0005634; GO:0030154; GO:0043565; GO:0044212	DNA-binding transcription factor activity [GO:0003700]; sequence-specific DNA binding [GO:0043565]; transcription regulatory region DNA binding [GO:0044212]	zma:103632719;	K09422;	-
NC_024465.2:111959656-111961241(+)	470	1418	1109.08	358.348	1859.81	5.18997	2.37573	0.00165954	0.100095	103632720	3	A0A1D6I407	Typical P-type R2R3 Myb protein	103632720 ZEAMMB73_Zm00001d020408	Zea mays (Maize)	cell differentiation [GO:0030154]	nucleus [GO:0005634]	nucleus [GO:0005634]; DNA-binding transcription factor activity [GO:0003700]; sequence-specific DNA binding [GO:0043565]; transcription regulatory region DNA binding [GO:0044212]; cell differentiation [GO:0030154]	GO:0003700; GO:0005634; GO:0030154; GO:0043565; GO:0044212	DNA-binding transcription factor activity [GO:0003700]; sequence-specific DNA binding [GO:0043565]; transcription regulatory region DNA binding [GO:0044212]	zma:103632720;	K09422;	-
NC_024465.2:119599480-119600246(-)	6	40	28.5188	4.57465	52.463	11.4682	3.51957	0.0316101	0.657125	103632763	1	UPI000220C2DC	Uncharacterized protein;Uncharacterized protein;uncharacterized protein LOC103632763;uncharacterized protein LOC103632763;hypothetical protein;;;;	ZEAMMB73_Zm00001d020503;;LOC103632763;LOC103632763;ZEAMMB73_Zm00001d020503;;;;	Zea mays (Maize)	-	-	-	-	-	-	-	-
NC_024465.2:122392617-122398177(-)	170	569	437.951	129.615	746.287	5.75772	2.5255	0.00529938	0.21838	103632790	1	UPI0009A98F37	LOW QUALITY PROTEIN: glutamate receptor 2.8	LOC103632790	Zea mays (Maize)	-	-	-	-	-	-	-	-
NC_024465.2:129009151-129013085(-)	0	256	167.882	0	335.763	Inf	Inf	1.0783e-08	6.84036e-06	103632838	10	A0A1D6LGC8	Retrovirus-related Pol polyprotein LINE-1	ZEAMMB73_Zm00001d035429	Zea mays (Maize)	-	-	-	-	-	-	-	-
NC_024465.2:142661752-142662723(+)	110	277	223.588	83.8686	363.307	4.33185	2.11498	0.0386169	0.735023	103632851	9	A0A1D6I8B1	Uncharacterized protein	103632851 ZEAMMB73_Zm00001d021095	Zea mays (Maize)	-	-	-	-	-	zma:103632851;	-	-
NC_024465.2:133228039-133229197(-)	10	124	85.1299	7.62442	162.635	21.3309	4.41487	0.00118963	0.0793111	103632885	1	A0A1D6I695	Peroxidase (EC 1.11.1.7)	103632885 ZEAMMB73_Zm00001d020797	Zea mays (Maize)	hydrogen peroxide catabolic process [GO:0042744]; response to oxidative stress [GO:0006979]	extracellular region [GO:0005576]; plant-type cell wall [GO:0009505]; plasmodesma [GO:0009506]	extracellular region [GO:0005576]; plant-type cell wall [GO:0009505]; plasmodesma [GO:0009506]; heme binding [GO:0020037]; metal ion binding [GO:0046872]; peroxidase activity [GO:0004601]; hydrogen peroxide catabolic process [GO:0042744]; response to oxidative stress [GO:0006979]	GO:0004601; GO:0005576; GO:0006979; GO:0009505; GO:0009506; GO:0020037; GO:0042744; GO:0046872	heme binding [GO:0020037]; metal ion binding [GO:0046872]; peroxidase activity [GO:0004601]	zma:103632885;	K00430;	Metabolic pathways; Biosynthesis of secondary metabolites; Phenylpropanoid biosynthesis;
NC_024465.2:140065077-140066304(-)	0	488	320.025	0	640.049	Inf	Inf	1.04945e-11	1.29231e-08	103632996	10	A0A1D6MYM1	Uncharacterized protein	ZEAMMB73_Zm00001d041835	Zea mays (Maize)	-	-	-	-	-	-	-	-
NC_024465.2:149140954-149142000(+)	0	25	16.3947	0	32.7894	Inf	Inf	0.00485169	0.205566	103633107	1	UPI0002217EE0	protein ALP1-like;protein ALP1-like;;	LOC103635474;LOC103651573;;	Zea mays (Maize)	-	-	-	-	-	-	-	-
NC_024465.2:161606802-161611445(-)	166	391	319.696	126.565	512.826	4.05187	2.01859	0.0339273	0.685223	103633280	3	A0A1D6IEQ7	Cellulose synthase-like protein D3	103633280 ZEAMMB73_Zm00001d021731	Zea mays (Maize)	cellulose biosynthetic process [GO:0030244]; cell wall organization [GO:0071555]; plant-type primary cell wall biogenesis [GO:0009833]	Golgi apparatus [GO:0005794]; integral component of membrane [GO:0016021]; plasma membrane [GO:0005886]; trans-Golgi network [GO:0005802]	Golgi apparatus [GO:0005794]; integral component of membrane [GO:0016021]; plasma membrane [GO:0005886]; trans-Golgi network [GO:0005802]; cellulose synthase (UDP-forming) activity [GO:0016760]; mannan synthase activity [GO:0051753]; cell wall organization [GO:0071555]; cellulose biosynthetic process [GO:0030244]; plant-type primary cell wall biogenesis [GO:0009833]	GO:0005794; GO:0005802; GO:0005886; GO:0009833; GO:0016021; GO:0016760; GO:0030244; GO:0051753; GO:0071555	cellulose synthase (UDP-forming) activity [GO:0016760]; mannan synthase activity [GO:0051753]	zma:103633280;	K20923;	-
NC_024465.2:167899202-167901116(+)	378	964	776.281	288.203	1264.36	4.38704	2.13325	0.00721296	0.268199	103633384	1	UPI0002220E34	NAD(P)-binding Rossmann-fold superfamily protein;Uncharacterized protein;momilactone A synthase;momilactone A synthase-like;momilactone A synthase-like;NAD(P)-binding Rossmann-fold superfamily protein;;;;	ZEAMMB73_Zm00001d022009;Zm.126017;LOC103633384;LOC103633384;LOC103633384;ZEAMMB73_Zm00001d022009;;;;	Zea mays (Maize)	-	-	-	-	-	-	-	-
NC_024465.2:178366978-178368084(-)	0	24	15.7389	0	31.4778	Inf	Inf	0.0055369	0.224283	103633548	6	A0A1D6IN80	FPF1-like protein 1	103633548 ZEAMMB73_Zm00001d022477	Zea mays (Maize)	regulation of flower development [GO:0009909]	-	regulation of flower development [GO:0009909]	GO:0009909	-	zma:103633548;	-	-
NC_024465.2:178050736-178052468(+)	398	1159	911.784	303.452	1520.12	5.00942	2.32464	0.00275786	0.142354	103633557	1	A0A1D6IMZ0	Peroxidase (EC 1.11.1.7)	103633557 ZEAMMB73_Zm00001d022453	Zea mays (Maize)	hydrogen peroxide catabolic process [GO:0042744]; response to oxidative stress [GO:0006979]	extracellular region [GO:0005576]	extracellular region [GO:0005576]; heme binding [GO:0020037]; metal ion binding [GO:0046872]; peroxidase activity [GO:0004601]; hydrogen peroxide catabolic process [GO:0042744]; response to oxidative stress [GO:0006979]	GO:0004601; GO:0005576; GO:0006979; GO:0020037; GO:0042744; GO:0046872	heme binding [GO:0020037]; metal ion binding [GO:0046872]; peroxidase activity [GO:0004601]	zma:103633557;	K00430;	Metabolic pathways; Biosynthesis of secondary metabolites; Phenylpropanoid biosynthesis;
NC_024459.2:34328240-34331968(-)	245	575	470.477	186.798	754.156	4.03728	2.01338	0.0216588	0.531234	103633567	5	A0A1D6JW22	Cytochrome P450 family 76 subfamily C polypeptide 7	103633567 ZEAMMB73_Zm00001d028419	Zea mays (Maize)	-	integral component of membrane [GO:0016021]; membrane [GO:0016020]	integral component of membrane [GO:0016021]; membrane [GO:0016020]; heme binding [GO:0020037]; iron ion binding [GO:0005506]; oxidoreductase activity, acting on paired donors, with incorporation or reduction of molecular oxygen, NAD(P)H as one donor, and incorporation of one atom of oxygen [GO:0016709]	GO:0005506; GO:0016020; GO:0016021; GO:0016709; GO:0020037	heme binding [GO:0020037]; iron ion binding [GO:0005506]; oxidoreductase activity, acting on paired donors, with incorporation or reduction of molecular oxygen, NAD(P)H as one donor, and incorporation of one atom of oxygen [GO:0016709]	zma:103633567;	-	-
NC_024465.2:7449081-7450088(+)	6	109	73.7682	4.57465	142.962	31.2509	4.96582	0.000633798	0.0498794	103633694	1	UPI0004DEB3B0	uncharacterized protein LOC103633694	LOC103633694	Zea mays (Maize)	-	-	-	-	-	-	-	-
NC_024465.2:29973931-29976263(-)	31	512	347.581	23.6357	671.527	28.4116	4.82841	4.77206e-06	0.00105156	103633803	2	A0A1D6HX48	Phytoene desaturation 1	103633803 ZEAMMB73_Zm00001d019365	Zea mays (Maize)	tyrosine catabolic process [GO:0006572]	cytosol [GO:0005829]	cytosol [GO:0005829]; 4-hydroxyphenylpyruvate dioxygenase activity [GO:0003868]; tyrosine catabolic process [GO:0006572]	GO:0003868; GO:0005829; GO:0006572	4-hydroxyphenylpyruvate dioxygenase activity [GO:0003868]	zma:103633803;	K00457;	Metabolic pathways; Tyrosine metabolism; Phenylalanine metabolism; Ubiquinone and other terpenoid-quinone biosynthesis;
NC_024465.2:86262156-86263730(-)	0	11	7.21367	0	14.4273	Inf	Inf	0.0456235	0.802253	103633986	1	UPI0009AAA50D	uncharacterized protein LOC103633986	LOC103633986	Zea mays (Maize)	-	-	-	-	-	-	-	-
NC_024465.2:90915010-90915567(+)	5	71	48.467	3.81221	93.1219	24.4273	4.61042	0.0030599	0.152156	103634007	1	UPI0004DEC068	protein argonaute 18-like	LOC103634007	Zea mays (Maize)	-	-	-	-	-	-	-	-
NC_024465.2:94593339-94594904(+)	0	12	7.86946	0	15.7389	Inf	Inf	0.0375796	0.723863	103634022	10	A0A1D6I285	BTB/POZ domain-containing protein	ZEAMMB73_Zm00001d020128	Zea mays (Maize)	-	-	-	-	-	-	-	-
NC_024465.2:98116798-98117776(-)	41	1817	1207.2	31.2601	2383.13	76.2356	6.25239	2.05554e-12	3.31005e-09	103634037	7	A0A1D6I2P0	Protein kinase-related	ZEAMMB73_Zm00001d020184	Zea mays (Maize)	-	-	kinase activity [GO:0016301]	GO:0016301	kinase activity [GO:0016301]	-	-	-
NC_024465.2:98540955-98545481(+)	45	251	181.758	34.3099	329.206	9.59507	3.26229	0.00330741	0.161581	103634040	1	UPI0002210757	Uncharacterized protein;uncharacterized protein LOC103654236;uncharacterized protein LOC109946009;uncharacterized protein LOC103654236;;;hypothetical protein;;	ZEAMMB73_705730;LOC103654236;LOC109946009;LOC103654236;;;ZEAMMB73_705730;;	Zea mays (Maize)	-	-	-	-	-	-	-	-
NC_024459.2:38187621-38189860(+)	44	152	116.453	33.5474	199.36	5.94262	2.5711	0.0281687	0.612659	103634103	4	A0A060CZR1	GRAS transcription factor (Scarecrow-like protein 26) (Fragment)	GRAS61 103634103 ZEAMMB73_Zm00001d028526	Zea mays (Maize)	regulation of transcription, DNA-templated [GO:0006355]	nucleus [GO:0005634]	nucleus [GO:0005634]; DNA-binding transcription factor activity [GO:0003700]; sequence-specific DNA binding [GO:0043565]; regulation of transcription, DNA-templated [GO:0006355]	GO:0003700; GO:0005634; GO:0006355; GO:0043565	DNA-binding transcription factor activity [GO:0003700]; sequence-specific DNA binding [GO:0043565]	zma:103634103;	-	-
NC_024465.2:130842486-130846095(+)	20	79	59.4317	15.2488	103.614	6.79491	2.76446	0.0395104	0.743135	103634163	1	UPI0004DEB47D	uncharacterized protein LOC103634163	LOC103634163	Zea mays (Maize)	-	-	-	-	-	-	-	-
NC_024465.2:132725285-132729620(+)	58	184	142.776	44.2216	241.33	5.45729	2.44818	0.0292985	0.627453	103634174	7	F2EBB1	Predicted protein	-	Hordeum vulgare subsp. vulgare (Domesticated barley)	-	integral component of membrane [GO:0016021]	integral component of membrane [GO:0016021]; inorganic diphosphatase activity [GO:0004427]; pyrophosphate hydrolysis-driven proton transmembrane transporter activity [GO:0009678]	GO:0004427; GO:0009678; GO:0016021	inorganic diphosphatase activity [GO:0004427]; pyrophosphate hydrolysis-driven proton transmembrane transporter activity [GO:0009678]	-	-	-
NC_024465.2:140066671-140067924(-)	0	324	212.475	0	424.951	Inf	Inf	1.13447e-09	9.69343e-07	103634229	1	UPI0009A9E55C	uncharacterized protein LOC103634229	LOC103634229	Zea mays (Maize)	-	-	-	-	-	-	-	-
NC_024465.2:161004438-161005368(+)	27	157	113.252	20.5859	205.917	10.0028	3.32234	0.00628258	0.243868	103634326	1	UPI0004DE916A	flocculation protein FLO11-like	LOC103633640	Zea mays (Maize)	-	-	-	-	-	-	-	-
NC_024465.2:179941141-179941974(-)	130	303	248.262	99.1174	397.407	4.00946	2.00341	0.0449509	0.79803	103634442	1	UPI0004DEAE34	isoflavone reductase homolog	LOC103634442	Zea mays (Maize)	-	-	-	-	-	-	-	-
NC_024459.2:46274270-46276427(-)	43	129	100.989	32.785	169.193	5.16069	2.36756	0.0472992	0.815661	103634511	11	A0EVJ2	CACTA TnpD transposase	-	Zea mays (Maize)	-	-	-	-	-	-	-	-
NC_024466.2:2034101-2036303(+)	117	445	336.428	89.2057	583.651	6.54276	2.7099	0.00496081	0.208465	103634652	2	K7USR3	Magnesium-protoporphyrin IX monomethyl ester [oxidative] cyclase chloroplastic	103634652 ZEAMMB73_Zm00001d008230	Zea mays (Maize)	chlorophyll biosynthetic process [GO:0015995]; photosynthesis [GO:0015979]	chloroplast thylakoid membrane [GO:0009535]	chloroplast thylakoid membrane [GO:0009535]; magnesium-protoporphyrin IX monomethyl ester (oxidative) cyclase activity [GO:0048529]; metal ion binding [GO:0046872]; chlorophyll biosynthetic process [GO:0015995]; photosynthesis [GO:0015979]	GO:0009535; GO:0015979; GO:0015995; GO:0046872; GO:0048529	magnesium-protoporphyrin IX monomethyl ester (oxidative) cyclase activity [GO:0048529]; metal ion binding [GO:0046872]	zma:103634652;	K04035;	Metabolic pathways; Biosynthesis of secondary metabolites; Porphyrin and chlorophyll metabolism;
NC_024466.2:8426721-8427793(-)	7	64	44.639	5.33709	83.9409	15.7278	3.97525	0.00893921	0.309312	103634737	1	UPI0009A94E27	uncharacterized protein LOC103634737	LOC103634737	Zea mays (Maize)	-	-	-	-	-	-	-	-
NC_024466.2:13286218-13288879(+)	358	1233	945.064	272.954	1617.17	5.92471	2.56674	0.000977284	0.0683103	103634803	1	UPI0004DEC714	protein SAR DEFICIENT 1	LOC103634803	Zea mays (Maize)	-	-	-	-	-	-	-	-
NC_024466.2:24434941-24437037(+)	217	651	509.643	165.45	853.836	5.16069	2.36756	0.00660971	0.253496	103634959	2	A0A3L6DLV9	Non-specific serine/threonine protein kinase (EC 2.7.11.1)	CIPK13 Zm00014a_022963	Zea mays (Maize)	signal transduction [GO:0007165]	-	ATP binding [GO:0005524]; protein serine/threonine kinase activity [GO:0004674]; signal transduction [GO:0007165]	GO:0004674; GO:0005524; GO:0007165	ATP binding [GO:0005524]; protein serine/threonine kinase activity [GO:0004674]	zma:103634959;	K07198;	AMPK signaling pathway; Longevity regulating pathway; Longevity regulating pathway - multiple species; Circadian rhythm; Thermogenesis;
NC_024466.2:30866021-30875546(-)	858	2340	1861.63	654.175	3069.09	4.69154	2.23006	0.00197596	0.113173	103635029	10	A0A1D6EQK7	Ubiquitin carrier protein 7	ZEAMMB73_Zm00001d005779	Zea mays (Maize)	-	-	-	-	-	-	-	-
NC_024466.2:41875235-41879678(-)	506	1229	998.861	385.795	1611.93	4.17819	2.06288	0.00656914	0.252559	103635119	7	A0A1D6FI47	Uncharacterized protein	103635119 ZEAMMB73_Zm00001d009186	Zea mays (Maize)	-	integral component of membrane [GO:0016021]	integral component of membrane [GO:0016021]	GO:0016021	-	-	-	-
NC_024466.2:52382239-52383869(-)	5	119	79.9449	3.81221	156.078	40.9415	5.35549	0.000262646	0.0255138	103635191	1	UPI000220AB39	protein ALP1-like;	LOC103635191;	Zea mays (Maize)	-	-	-	-	-	-	-	-
NC_024466.2:69069825-69071747(+)	0	19	12.46	0	24.9199	Inf	Inf	0.0113146	0.357525	103635323	10	A0A1D6J024	Uncharacterized protein	ZEAMMB73_Zm00001d024536	Zea mays (Maize)	-	-	-	-	-	-	-	-
NC_024462.2:133223069-133223822(+)	82	260	201.765	62.5202	341.01	5.45439	2.44742	0.0202505	0.509063	103635466	4	A0A1Z5R420	DNA helicase (EC 3.6.4.12)	SORBI_3009G172950	Sorghum bicolor (Sorghum) (Sorghum vulgare)	DNA strand elongation involved in DNA replication [GO:0006271]; double-strand break repair via break-induced replication [GO:0000727]; mitotic DNA replication initiation [GO:1902975]; pre-replicative complex assembly involved in nuclear cell cycle DNA replication [GO:0006267]	MCM complex [GO:0042555]; nucleus [GO:0005634]	MCM complex [GO:0042555]; nucleus [GO:0005634]; ATP binding [GO:0005524]; DNA helicase activity [GO:0003678]; DNA replication origin binding [GO:0003688]; single-stranded DNA binding [GO:0003697]; DNA strand elongation involved in DNA replication [GO:0006271]; double-strand break repair via break-induced replication [GO:0000727]; mitotic DNA replication initiation [GO:1902975]; pre-replicative co…	GO:0000727; GO:0003678; GO:0003688; GO:0003697; GO:0005524; GO:0005634; GO:0006267; GO:0006271; GO:0042555; GO:1902975	ATP binding [GO:0005524]; DNA helicase activity [GO:0003678]; DNA replication origin binding [GO:0003688]; single-stranded DNA binding [GO:0003697]	-	-	-
NC_024466.2:83731067-83732608(-)	2	22	15.1898	1.52488	28.8547	18.9225	4.24203	0.0381094	0.728901	103635474	1	UPI0004DEB840	protein ALP1-like;uncharacterized protein LOC103631728	LOC103631728;LOC103631728	Zea mays (Maize)	-	-	-	-	-	-	-	-
NC_024466.2:89836956-89844765(+)	1007	3049	2383.39	767.779	3998.99	5.20853	2.38087	0.000951315	0.0671663	103635534	5	K7VEN3	Oxidoreductase 2OG-Fe(II) oxygenase family protein	103635534 ZEAMMB73_Zm00001d009927	Zea mays (Maize)	-	-	oxidoreductase activity [GO:0016491]	GO:0016491	oxidoreductase activity [GO:0016491]	zma:103635534;	K10767;	-
NC_024466.2:99679394-99683640(-)	1	16	10.8738	0.762442	20.9852	27.5237	4.7826	0.0468554	0.810928	103635595	1	UPI000C6C3846	O-fucosyltransferase 19	LOC103635595	Zea mays (Maize)	-	-	-	-	-	-	-	-
NC_024466.2:113319211-113321231(-)	0	830	544.304	0	1088.61	Inf	Inf	2.85385e-15	8.53463e-12	103635712	2	B8A370	Glycosyltransferases (EC 2.4.-.-)	100285679 ZEAMMB73_Zm00001d038981	Zea mays (Maize)	carbohydrate metabolic process [GO:0005975]; cell wall organization [GO:0071555]; glucuronoxylan biosynthetic process [GO:0010417]; plant-type secondary cell wall biogenesis [GO:0009834]	Golgi membrane [GO:0000139]; integral component of membrane [GO:0016021]	Golgi membrane [GO:0000139]; integral component of membrane [GO:0016021]; galactosylgalactosylxylosylprotein 3-beta-glucuronosyltransferase activity [GO:0015018]; xylosyltransferase activity [GO:0042285]; carbohydrate metabolic process [GO:0005975]; cell wall organization [GO:0071555]; glucuronoxylan biosynthetic process [GO:0010417]; plant-type secondary cell wall biogenesis [GO:0009834]	GO:0000139; GO:0005975; GO:0009834; GO:0010417; GO:0015018; GO:0016021; GO:0042285; GO:0071555	galactosylgalactosylxylosylprotein 3-beta-glucuronosyltransferase activity [GO:0015018]; xylosyltransferase activity [GO:0042285]	zma:100285679;	K20869;	-
NC_024466.2:122038147-122039665(-)	493	1525	1188.02	375.884	2000.15	5.3212	2.41175	0.0012955	0.0847497	103635797	5	K7UWT7	Putative WRKY DNA-binding domain superfamily protein (WRKY transcription factor)	103635797 WRKY44 ZEAMMB73_Zm00001d010617	Zea mays (Maize)	-	nucleus [GO:0005634]	nucleus [GO:0005634]; DNA-binding transcription factor activity [GO:0003700]; sequence-specific DNA binding [GO:0043565]	GO:0003700; GO:0005634; GO:0043565	DNA-binding transcription factor activity [GO:0003700]; sequence-specific DNA binding [GO:0043565]	zma:103635797;	-	-
NC_024466.2:136547155-136548030(+)	14	222	150.922	10.6742	291.17	27.278	4.76966	0.000123481	0.0138603	103635956	10	A0A200R4C4	Nop domain	BVC80_1837g374	Macleaya cordata	-	-	-	-	-	-	-	-
NC_024466.2:140108916-140110623(-)	1	95	62.6811	0.762442	124.6	163.422	7.35246	5.743e-05	0.00796186	103635989	7	B6TML1	HemK methyltransferase family member 2	-	Zea mays (Maize)	methylation [GO:0032259]	-	methyltransferase activity [GO:0008168]; nucleic acid binding [GO:0003676]; methylation [GO:0032259]	GO:0003676; GO:0008168; GO:0032259	methyltransferase activity [GO:0008168]; nucleic acid binding [GO:0003676]	-	-	-
NC_024466.2:149329129-149330648(+)	10	252	169.071	7.62442	330.517	43.3498	5.43795	1.70146e-05	0.00303134	103636083	5	A0A2S3H047	Protein transport protein SEC23	PAHAL_2G291200	Panicum hallii	COPII-coated vesicle budding [GO:0090114]; intracellular protein transport [GO:0006886]	COPII vesicle coat [GO:0030127]; endoplasmic reticulum membrane [GO:0005789]; Golgi membrane [GO:0000139]	COPII vesicle coat [GO:0030127]; endoplasmic reticulum membrane [GO:0005789]; Golgi membrane [GO:0000139]; zinc ion binding [GO:0008270]; COPII-coated vesicle budding [GO:0090114]; intracellular protein transport [GO:0006886]	GO:0000139; GO:0005789; GO:0006886; GO:0008270; GO:0030127; GO:0090114	zinc ion binding [GO:0008270]	-	-	-
NC_024466.2:149353535-149354378(+)	26	399	271.571	19.8235	523.319	26.3989	4.72241	1.90475e-05	0.00330274	103636085	10	A0A1D6K5N4	ACT domain-containing protein ACR4	100274391 ZEAMMB73_Zm00001d029515	Zea mays (Maize)	-	-	-	-	-	-	-	-
NC_024466.2:149356146-149356778(+)	0	48	31.4778	0	62.9556	Inf	Inf	0.000422537	0.0375172	103636086	7	A0A1D6LYY9	E3 ubiquitin-protein ligase UPL6	ZEAMMB73_Zm00001d037557	Zea mays (Maize)	-	-	ligase activity [GO:0016874]; ubiquitin-protein transferase activity [GO:0004842]	GO:0004842; GO:0016874	ligase activity [GO:0016874]; ubiquitin-protein transferase activity [GO:0004842]	-	-	-
NC_024466.2:149449966-149455213(-)	627	1494	1218.77	478.051	1959.49	4.09892	2.03525	0.00584684	0.231157	103636089	5	A0A1D6FZR1	S-type anion channel SLAH3	103636089 ZEAMMB73_Zm00001d011393	Zea mays (Maize)	cellular ion homeostasis [GO:0006873]	cell [GO:0005623]; integral component of membrane [GO:0016021]	cell [GO:0005623]; integral component of membrane [GO:0016021]; voltage-gated anion channel activity [GO:0008308]; cellular ion homeostasis [GO:0006873]	GO:0005623; GO:0006873; GO:0008308; GO:0016021	voltage-gated anion channel activity [GO:0008308]	-	-	-
NC_024459.2:71149289-71150983(-)	0	20	13.1158	0	26.2315	Inf	Inf	0.00972854	0.325796	103636105	1	UPI0004DE8EC7	uncharacterized protein LOC103636105	LOC103636105	Zea mays (Maize)	-	-	-	-	-	-	-	-
NC_024466.2:158415465-158417502(+)	18	3583	2356.55	13.7239	4699.38	342.422	8.41963	7.90031e-19	2.42533e-14	103636218	2	K7W0N0	High affinity nitrate transporter 2.5	103636218 ZEAMMB73_Zm00001d011679	Zea mays (Maize)	cellular response to nitrate [GO:0071249]; nitrate transport [GO:0015706]	integral component of membrane [GO:0016021]; plant-type vacuole membrane [GO:0009705]; plasma membrane [GO:0005886]	integral component of membrane [GO:0016021]; plant-type vacuole membrane [GO:0009705]; plasma membrane [GO:0005886]; nitrate transmembrane transporter activity [GO:0015112]; cellular response to nitrate [GO:0071249]; nitrate transport [GO:0015706]	GO:0005886; GO:0009705; GO:0015112; GO:0015706; GO:0016021; GO:0071249	nitrate transmembrane transporter activity [GO:0015112]	zma:103636218;	K02575;	Nitrogen metabolism;
NC_024466.2:164359083-164361380(+)	57	286	209.285	43.4592	375.111	8.63134	3.10958	0.00380512	0.178208	103636313	5	A0A3L6DS16	Proline-rich receptor-like protein kinase PERK1	Zm00014a_010801	Zea mays (Maize)	-	integral component of membrane [GO:0016021]	integral component of membrane [GO:0016021]; ATP binding [GO:0005524]; protein serine/threonine kinase activity [GO:0004674]	GO:0004674; GO:0005524; GO:0016021	ATP binding [GO:0005524]; protein serine/threonine kinase activity [GO:0004674]	zma:103636313;	-	-
NC_024466.2:164685028-164686141(-)	0	28	18.3621	0	36.7241	Inf	Inf	0.00332267	0.16176	103636318	9	A0A3L6DQR1	Protein LURP-one-related 11	At3g14260_4 Zm00014a_010786	Zea mays (Maize)	-	-	-	-	-	zma:103636318;	-	-
NC_024466.2:164689161-164690009(+)	8	104	71.2517	6.09953	136.404	22.363	4.48304	0.0015777	0.0968547	103636320	9	A0A3L6DSF9	Protein LURP-one-related 11	At3g14260_0 Zm00014a_010793	Zea mays (Maize)	-	-	-	-	-	zma:103636320;	-	-
NC_024466.2:177704992-177707166(-)	113	776	551.969	86.1559	1017.78	11.8133	3.56234	7.29411e-05	0.00939297	103636607	6	K7VC47	BHLH transcription factor (Fragment)	bHLH79	Zea mays (Maize)	-	-	protein dimerization activity [GO:0046983]	GO:0046983	protein dimerization activity [GO:0046983]	zma:103636607;	-	-
NC_024466.2:178505694-178519238(+)	495	1960	1474.05	377.409	2570.69	6.81142	2.76796	0.000196828	0.0200995	103636620	1	UPI0009A9A708	uncharacterized protein LOC103634183	LOC103634183	Zea mays (Maize)	-	-	-	-	-	-	-	-
NC_024466.2:180815000-180816742(+)	9	56	40.1551	6.86197	73.4482	10.7037	3.42003	0.0231584	0.551848	103636674	7	A0A1D6GCE5	Anthocyanidin 53-O-glucosyltransferase	ZEAMMB73_Zm00001d012780	Zea mays (Maize)	-	-	transferase activity [GO:0016740]	GO:0016740	transferase activity [GO:0016740]	-	-	-
NC_024459.2:77668376-77669836(-)	12	86	60.9724	9.1493	112.796	12.3283	3.6239	0.00928797	0.317963	103636683	8	A0A1D6K639	3-oxo-Delta(45)-steroid 5-beta-reductase	103636683 ZEAMMB73_Zm00001d029580	Zea mays (Maize)	-	-	-	-	-	zma:103636683;	K22419;	-
NC_024466.2:4575709-4577271(+)	151	665	493.663	115.129	872.198	7.57585	2.92141	0.00110921	0.0747835	103636702	1	UPI000842C04E	Peroxidase;peroxidase 9;Peroxidase 9;;	ZEAMMB73_Zm00001d008300;LOC103636702;ZEAMMB73_Zm00001d008300;;	Zea mays (Maize)	-	-	-	-	-	-	-	-
NC_024459.2:77937633-77938275(-)	9	49	35.5646	6.86197	64.2672	9.3657	3.22739	0.0349958	0.698048	103636710	6	A0A1D6K643	Zinc finger protein AZF2	103636710 ZEAMMB73_Zm00001d029584	Zea mays (Maize)	-	-	nucleic acid binding [GO:0003676]	GO:0003676	nucleic acid binding [GO:0003676]	zma:103636710;	-	-
NC_024466.2:64165702-64166430(-)	4	37	25.789	3.04977	48.5283	15.9121	3.99206	0.0211172	0.523467	103636968	1	UPI0004DEB0D1	uncharacterized protein LOC103636968	LOC103636968	Zea mays (Maize)	-	-	-	-	-	-	-	-
NC_024466.2:68262817-68264194(-)	4	66	44.8069	3.04977	86.564	28.3838	4.827	0.00271266	0.141261	103636985	1	UPI0004DEB298	uncharacterized protein LOC103636985	LOC103636985	Zea mays (Maize)	-	-	-	-	-	-	-	-
NC_024466.2:68470696-68472618(+)	1	89	58.7463	0.762442	116.73	153.101	7.25834	8.20334e-05	0.0101315	103636989	8	B4FE41	Uncharacterized protein	-	Zea mays (Maize)	-	integral component of membrane [GO:0016021]	integral component of membrane [GO:0016021]	GO:0016021	-	-	-	-
NC_024460.2:202641963-202643637(-)	0	63	41.3146	0	82.6293	Inf	Inf	0.000123157	0.0138603	103637027	10	A0A1D6IBN4	Uncharacterized protein	103633178 ZEAMMB73_Zm00001d021499	Zea mays (Maize)	-	-	-	-	-	-	-	-
NC_024466.2:98038317-98039439(-)	25	261	180.691	19.061	342.321	17.9592	4.16665	0.000332838	0.0310362	103637120	4	A0A1D6FP28	Peroxidase (EC 1.11.1.7)	ZEAMMB73_Zm00001d010064	Zea mays (Maize)	hydrogen peroxide catabolic process [GO:0042744]; response to oxidative stress [GO:0006979]	extracellular region [GO:0005576]; plant-type cell wall [GO:0009505]; plasmodesma [GO:0009506]	extracellular region [GO:0005576]; plant-type cell wall [GO:0009505]; plasmodesma [GO:0009506]; heme binding [GO:0020037]; metal ion binding [GO:0046872]; peroxidase activity [GO:0004601]; hydrogen peroxide catabolic process [GO:0042744]; response to oxidative stress [GO:0006979]	GO:0004601; GO:0005576; GO:0006979; GO:0009505; GO:0009506; GO:0020037; GO:0042744; GO:0046872	heme binding [GO:0020037]; metal ion binding [GO:0046872]; peroxidase activity [GO:0004601]	-	-	-
NC_024459.2:82380875-82383342(+)	12	100	70.1534	9.1493	131.158	14.3353	3.8415	0.00504627	0.210856	103637142	1	UPI000221B659	Protein DETOXIFICATION;Protein DETOXIFICATION;protein DETOXIFICATION 49;Protein DETOXIFICATION 49;;;;	ZEAMMB73_Zm00001d029677;;LOC103637142;ZEAMMB73_Zm00001d029677;;;;	Zea mays (Maize)	-	-	-	-	-	-	-	-
NC_024459.2:82555392-82556126(+)	60	164	130.422	45.7465	215.098	4.70197	2.23326	0.0487987	0.828846	103637226	9	A0A1D6K716	Peptidoglycan-binding LysM domain-containing protein	103637226 ZEAMMB73_Zm00001d029681	Zea mays (Maize)	-	-	-	-	-	zma:103637226;	-	-
NC_024466.2:123725808-123726303(+)	0	21	13.7715	0	27.5431	Inf	Inf	0.00840121	0.295748	103637239	1	UPI0009A99FBD	uncharacterized protein LOC103637239	LOC103637239	Zea mays (Maize)	-	-	-	-	-	-	-	-
NC_024466.2:146189208-146189982(+)	130	563	418.767	99.1174	738.417	7.44992	2.89723	0.0017843	0.105074	103637357	1	UPI000220B15B	Uncharacterized protein;WW domain-containing protein C11B10.08;;;hypothetical protein;	ZEAMMB73_190769;LOC103637357;;;ZEAMMB73_190769;	Zea mays (Maize)	-	-	-	-	-	-	-	-
NC_024466.2:151906828-151908349(+)	44	149	114.486	33.5474	195.425	5.82533	2.54234	0.0303147	0.640049	103637391	1	UPI0009AA951A	serine/threonine-protein phosphatase 7 long form homolog	LOC109944962	Zea mays (Maize)	-	-	-	-	-	-	-	-
NC_024466.2:157636193-157637983(+)	159	562	429.167	121.228	737.106	6.08031	2.60415	0.00431205	0.191653	103637414	2	K7V4P4	Putative MAPKKK family protein kinase	103637414 ZEAMMB73_Zm00001d011654	Zea mays (Maize)	activation of protein kinase activity [GO:0032147]; regulation of mitotic cell cycle [GO:0007346]; signal transduction by protein phosphorylation [GO:0023014]; stress-activated protein kinase signaling cascade [GO:0031098]	cytoplasm [GO:0005737]	cytoplasm [GO:0005737]; ATP binding [GO:0005524]; protein serine/threonine kinase activity [GO:0004674]; activation of protein kinase activity [GO:0032147]; regulation of mitotic cell cycle [GO:0007346]; signal transduction by protein phosphorylation [GO:0023014]; stress-activated protein kinase signaling cascade [GO:0031098]	GO:0004674; GO:0005524; GO:0005737; GO:0007346; GO:0023014; GO:0031098; GO:0032147	ATP binding [GO:0005524]; protein serine/threonine kinase activity [GO:0004674]	zma:103637414;	K20716;	MAPK signaling pathway - plant;
NC_024466.2:163259038-163259603(+)	2	41	27.6497	1.52488	53.7746	35.2647	5.14015	0.00572645	0.227974	103637453	5	A0A1D6G4K1	Guanosine nucleotide diphosphate dissociation inhibitor 2	ZEAMMB73_Zm00001d011867	Zea mays (Maize)	small GTPase mediated signal transduction [GO:0007264]; vesicle-mediated transport [GO:0016192]	cytoplasm [GO:0005737]	cytoplasm [GO:0005737]; Rab GDP-dissociation inhibitor activity [GO:0005093]; Rab GTPase binding [GO:0017137]; small GTPase mediated signal transduction [GO:0007264]; vesicle-mediated transport [GO:0016192]	GO:0005093; GO:0005737; GO:0007264; GO:0016192; GO:0017137	Rab GDP-dissociation inhibitor activity [GO:0005093]; Rab GTPase binding [GO:0017137]	-	-	-
NC_024459.2:86745009-86745950(+)	26	91	69.5884	19.8235	119.353	6.02081	2.58996	0.0449746	0.79803	103637610	9	A0A1D6K7S9	DUF241 domain protein	103637610 ZEAMMB73_Zm00001d029784	Zea mays (Maize)	-	-	-	-	-	zma:103637610;	-	-
NC_024459.2:93284114-93286240(-)	122	501	375.059	93.0179	657.1	7.06423	2.82053	0.00289126	0.146729	103637656	4	A0A1D6LSJ3	Acyl-[acyl-carrier-protein] hydrolase (EC 3.1.2.-)	100284999 ZEAMMB73_Zm00001d036919	Zea mays (Maize)	fatty acid biosynthetic process [GO:0006633]	chloroplast [GO:0009507]	chloroplast [GO:0009507]; thiolester hydrolase activity [GO:0016790]; fatty acid biosynthetic process [GO:0006633]	GO:0006633; GO:0009507; GO:0016790	thiolester hydrolase activity [GO:0016790]	-	-	-
NC_024459.2:93302120-93302829(+)	1	231	151.868	0.762442	302.974	397.373	8.63435	1.38798e-07	5.33139e-05	103637657	6	C0P7W3	Protein kinase protein with adenine nucleotide alpha hydrolase-like domain	100382448 ZEAMMB73_Zm00001d044405	Zea mays (Maize)	-	-	ATP binding [GO:0005524]; hydrolase activity [GO:0016787]; protein kinase activity [GO:0004672]	GO:0004672; GO:0005524; GO:0016787	ATP binding [GO:0005524]; hydrolase activity [GO:0016787]; protein kinase activity [GO:0004672]	zma:100382448;	-	-
NC_024459.2:100385962-100388891(+)	258	829	642.003	196.71	1087.3	5.52741	2.4666	0.00307386	0.15258	103637691	4	A0A1D6K917	NAC-transcription factor43	103637691 ZEAMMB73_Zm00001d030023	Zea mays (Maize)	regulation of transcription, DNA-templated [GO:0006355]	nucleus [GO:0005634]	nucleus [GO:0005634]; DNA binding [GO:0003677]; regulation of transcription, DNA-templated [GO:0006355]	GO:0003677; GO:0005634; GO:0006355	DNA binding [GO:0003677]	zma:103637691;	-	-
NC_024459.2:114928790-114930910(-)	422	1050	849.453	321.75	1377.15	4.2802	2.09768	0.00717809	0.2675	103637806	7	A0A1D6KB41	Transcription factor bHLH18	ZEAMMB73_Zm00001d030232	Zea mays (Maize)	-	-	protein dimerization activity [GO:0046983]	GO:0046983	protein dimerization activity [GO:0046983]	-	-	-
NC_024467.2:4598069-4602588(+)	3	198	130.99	2.28732	259.692	113.535	6.827	3.29771e-06	0.000761939	103637842	1	UPI0004DEC6A5	uncharacterized protein LOC103637842;uncharacterized protein LOC103637842;uncharacterized protein LOC103637842;uncharacterized protein LOC103637842	LOC103637842;LOC103637842;LOC103637842;LOC103637842	Zea mays (Maize)	-	-	-	-	-	-	-	-
NC_024467.2:5666121-5666928(-)	6	92	62.6198	4.57465	120.665	26.3769	4.7212	0.00143495	0.0911664	103637856	10	K7V5E2	Uncharacterized protein	ZEAMMB73_Zm00001d044861	Zea mays (Maize)	-	-	-	-	-	-	-	-
NC_024467.2:6896873-6904499(-)	189	459	373.057	144.101	602.013	4.1777	2.06271	0.0254349	0.584315	103637875	7	K3XVJ7	Uncharacterized protein	101765802	Setaria italica (Foxtail millet) (Panicum italicum)	-	-	serine-type peptidase activity [GO:0008236]	GO:0008236	serine-type peptidase activity [GO:0008236]	-	-	-
NC_024467.2:11180990-11182526(+)	9	127	86.7161	6.86197	166.57	24.2744	4.60136	0.000800688	0.05878	103637956	3	A0A3L6DHP9	Hexosyltransferase (EC 2.4.1.-)	GALT3_1 Zm00014a_031186	Zea mays (Maize)	protein glycosylation [GO:0006486]	Golgi membrane [GO:0000139]; integral component of membrane [GO:0016021]	Golgi membrane [GO:0000139]; integral component of membrane [GO:0016021]; transferase activity, transferring glycosyl groups [GO:0016757]; protein glycosylation [GO:0006486]	GO:0000139; GO:0006486; GO:0016021; GO:0016757	transferase activity, transferring glycosyl groups [GO:0016757]	zma:103637956;	-	-
NC_024467.2:22544059-22545464(+)	19	72	54.4599	14.4864	94.4335	6.51877	2.7046	0.0473016	0.815661	103638122	6	Q8SB40	Putative ribosomal protein	OJ1540_H01.7	Oryza sativa (Rice)	-	ribosome [GO:0005840]	ribosome [GO:0005840]; hydrolase activity, acting on ester bonds [GO:0016788]	GO:0005840; GO:0016788	hydrolase activity, acting on ester bonds [GO:0016788]	-	-	-
NC_024467.2:23320705-23324218(-)	30	148	108.493	22.8732	194.113	8.48647	3.08517	0.0109363	0.351405	103638133	6	K7V7D6	Alpha/beta-Hydrolases superfamily protein	103638133 ZEAMMB73_Zm00001d045468	Zea mays (Maize)	-	-	hydrolase activity [GO:0016787]	GO:0016787	hydrolase activity [GO:0016787]	zma:103638133;	-	-
NC_024467.2:37432851-37435462(+)	2	792	520.146	1.52488	1038.77	681.212	9.41196	2.16458e-13	4.53133e-10	103638277	6	A0A1D6HJQ9	Mitochondrial fission protein ELM1	ZEAMMB73_Zm00001d017980	Zea mays (Maize)	microtubule-based movement [GO:0007018]	-	ATP binding [GO:0005524]; microtubule binding [GO:0008017]; microtubule motor activity [GO:0003777]; microtubule-based movement [GO:0007018]	GO:0003777; GO:0005524; GO:0007018; GO:0008017	ATP binding [GO:0005524]; microtubule binding [GO:0008017]; microtubule motor activity [GO:0003777]	-	-	-
NC_024467.2:37442993-37444600(+)	34	301	210.354	25.923	394.784	15.2291	3.92876	0.000423793	0.0375172	103638278	1	UPI0004DEB391	bifunctional phosphatase IMPL2, chloroplastic-like	LOC103638278	Zea mays (Maize)	-	-	-	-	-	-	-	-
NC_024467.2:43395012-43396340(+)	95	851	594.292	72.432	1116.15	15.4097	3.94576	1.14929e-05	0.00216749	103638313	1	UPI0002220F9E	Peroxidase;peroxidase 1;;;hypothetical protein;	ZEAMMB73_084509;LOC103638313;;;ZEAMMB73_084509;	Zea mays (Maize)	-	-	-	-	-	-	-	-
NC_024467.2:50370419-50371163(+)	0	66	43.282	0	86.564	Inf	Inf	9.82057e-05	0.0115173	103638379	5	A0A1D6P087	Histone H2A	ZEAMMB73_Zm00001d045964	Zea mays (Maize)	chromatin organization [GO:0006325]; chromatin silencing [GO:0006342]	nuclear chromatin [GO:0000790]; nucleosome [GO:0000786]	nuclear chromatin [GO:0000790]; nucleosome [GO:0000786]; DNA binding [GO:0003677]; protein heterodimerization activity [GO:0046982]; chromatin organization [GO:0006325]; chromatin silencing [GO:0006342]	GO:0000786; GO:0000790; GO:0003677; GO:0006325; GO:0006342; GO:0046982	DNA binding [GO:0003677]; protein heterodimerization activity [GO:0046982]	-	-	-
NC_024467.2:51114112-51116311(-)	32	115	87.6147	24.3981	150.831	6.18208	2.62809	0.0337424	0.68309	103638390	1	UPI0009AA7515	polygalacturonase At1g48100 isoform X1	LOC103638390	Zea mays (Maize)	-	-	-	-	-	-	-	-
NC_024467.2:71727835-71729458(+)	23	307	210.095	17.5362	402.654	22.9613	4.52114	8.35629e-05	0.010234	103638461	9	C0PIV3	Uncharacterized protein	100383760 ZEAMMB73_Zm00001d011023	Zea mays (Maize)	-	-	-	-	-	zma:100383760;	-	-
NC_024467.2:60442035-60447747(+)	243	2715	1873.1	185.273	3560.93	19.2199	4.26453	4.74272e-08	2.18207e-05	103638554	10	A0A1D6JAA5	Interferon-related developmental regulator family protein / IFRD protein family	ZEAMMB73_Zm00001d025838	Zea mays (Maize)	-	-	-	-	-	-	-	-
NC_024467.2:77150341-77154838(+)	335	841	679.227	255.418	1103.04	4.31855	2.11055	0.00953086	0.323108	103638580	5	K7VHN7	Putative thaumatin domain family protein	103638580 ZEAMMB73_Zm00001d046261	Zea mays (Maize)	defense response [GO:0006952]	extracellular region [GO:0005576]	extracellular region [GO:0005576]; defense response [GO:0006952]	GO:0005576; GO:0006952	-	zma:103638580;	-	-
NC_024467.2:78333664-78334984(+)	1	44	29.2359	0.762442	57.7093	75.6902	6.24203	0.00205547	0.116299	103638590	1	UPI0004DE8952	uncharacterized protein LOC103638590	LOC103638590	Zea mays (Maize)	-	-	-	-	-	-	-	-
NC_024467.2:106603093-106604840(-)	572	2064	1571.6	436.117	2707.09	6.20727	2.63396	0.000350196	0.0322952	103638821	5	K7VBH9	Putative WRKY DNA-binding domain superfamily protein (WRKY transcription factor)	WRKY124 103638821 ZEAMMB73_Zm00001d046805	Zea mays (Maize)	-	nucleus [GO:0005634]	nucleus [GO:0005634]; DNA-binding transcription factor activity [GO:0003700]; sequence-specific DNA binding [GO:0043565]	GO:0003700; GO:0005634; GO:0043565	DNA-binding transcription factor activity [GO:0003700]; sequence-specific DNA binding [GO:0043565]	zma:103638821;	-	-
NC_024467.2:115421413-115424716(-)	2281	8027	6133.57	1739.13	10528	6.05362	2.5978	0.000686456	0.0528319	103638892	4	A0A3L6DH88	Transcription factor MYC2	MYC2_3 Zm00014a_043325	Zea mays (Maize)	-	-	protein dimerization activity [GO:0046983]	GO:0046983	protein dimerization activity [GO:0046983]	zma:103638892;	K13422;	MAPK signaling pathway - plant; Plant hormone signal transduction;
NC_024467.2:115434992-115435846(+)	0	49	32.1336	0	64.2672	Inf	Inf	0.000386777	0.0352034	103638894	10	K7WBV8	Tubby-like F-box protein 3	ZEAMMB73_Zm00001d047019	Zea mays (Maize)	-	-	-	-	-	-	-	-
NC_024467.2:120509037-120515542(+)	475	2915	2092.7	362.16	3823.24	10.5568	3.4001	5.78525e-06	0.00122407	103638978	10	C4J969	Uncharacterized protein	-	Zea mays (Maize)	-	-	-	-	-	zma:103638978;	-	-
NC_024467.2:124515250-124521948(+)	198	1371	974.567	150.963	1798.17	11.9113	3.57426	9.25846e-06	0.00181987	103639036	7	K7VKZ9	Protein kinase domain superfamily protein	ZEAMMB73_Zm00001d047256	Zea mays (Maize)	-	-	kinase activity [GO:0016301]	GO:0016301	kinase activity [GO:0016301]	-	-	-
NC_024467.2:126055884-126065565(-)	27	229	160.468	20.5859	300.351	14.5901	3.86692	0.000945292	0.066967	103639060	10	A0A1D6P8H2	Uncharacterized protein	ZEAMMB73_Zm00001d047301	Zea mays (Maize)	-	-	-	-	-	-	-	-
NC_024467.2:126722964-126723796(-)	208	497	405.221	158.588	651.853	4.11036	2.03926	0.0244308	0.572074	103639074	6	K7WD05	Zinc finger protein AZF2	103639074 ZEAMMB73_Zm00001d047330	Zea mays (Maize)	-	-	nucleic acid binding [GO:0003676]	GO:0003676	nucleic acid binding [GO:0003676]	zma:103639074;	-	-
NC_024467.2:130652207-130654218(+)	20	173	121.076	15.2488	226.903	14.88	3.8953	0.00161196	0.098381	103639121	4	K7VI49	Putative cytochrome P450 superfamily protein	103639121 ZEAMMB73_Zm00001d047452	Zea mays (Maize)	-	membrane [GO:0016020]	membrane [GO:0016020]; heme binding [GO:0020037]; iron ion binding [GO:0005506]; oxidoreductase activity, acting on paired donors, with incorporation or reduction of molecular oxygen, NAD(P)H as one donor, and incorporation of one atom of oxygen [GO:0016709]	GO:0005506; GO:0016020; GO:0016709; GO:0020037	heme binding [GO:0020037]; iron ion binding [GO:0005506]; oxidoreductase activity, acting on paired donors, with incorporation or reduction of molecular oxygen, NAD(P)H as one donor, and incorporation of one atom of oxygen [GO:0016709]	zma:103639121;	K23135;	-
NC_024467.2:130856925-130858433(+)	116	644	466.549	88.4432	844.655	9.55025	3.25554	0.000397514	0.0361022	103639125	9	K7VI59	Uncharacterized protein	103639125 ZEAMMB73_Zm00001d047458	Zea mays (Maize)	-	-	-	-	-	zma:103639125;	-	-
NC_024467.2:138718125-138719731(+)	0	19	12.46	0	24.9199	Inf	Inf	0.0113146	0.357525	103639229	1	UPI000221FFBB	protein ALP1-like;	LOC103639229;	Zea mays (Maize)	-	-	-	-	-	-	-	-
NC_024467.2:139739847-139746645(-)	20	100	73.2032	15.2488	131.158	8.60116	3.10453	0.0176168	0.465306	103639258	7	A0A1D6L715	Aldehyde oxidase3	ZEAMMB73_Zm00001d034385	Zea mays (Maize)	-	-	2 iron, 2 sulfur cluster binding [GO:0051537]; electron transfer activity [GO:0009055]; FAD binding [GO:0071949]; iron ion binding [GO:0005506]	GO:0005506; GO:0009055; GO:0051537; GO:0071949	2 iron, 2 sulfur cluster binding [GO:0051537]; electron transfer activity [GO:0009055]; FAD binding [GO:0071949]; iron ion binding [GO:0005506]	-	-	-
NC_024467.2:142669258-142672766(+)	45	315	223.728	34.3099	413.146	12.0416	3.58996	0.000926469	0.0659684	103639316	7	A0A1D6PDT5	Kaurenoic acid oxidase2	ZEAMMB73_Zm00001d047830	Zea mays (Maize)	-	-	heme binding [GO:0020037]; iron ion binding [GO:0005506]; monooxygenase activity [GO:0004497]; oxidoreductase activity, acting on paired donors, with incorporation or reduction of molecular oxygen [GO:0016705]	GO:0004497; GO:0005506; GO:0016705; GO:0020037	heme binding [GO:0020037]; iron ion binding [GO:0005506]; monooxygenase activity [GO:0004497]; oxidoreductase activity, acting on paired donors, with incorporation or reduction of molecular oxygen [GO:0016705]	-	-	-
NC_024467.2:154030976-154031784(+)	0	46	30.1662	0	60.3325	Inf	Inf	0.000505913	0.0431397	103639525	1	UPI0009AA53AE	uncharacterized protein LOC103645288	LOC103645288	Zea mays (Maize)	-	-	-	-	-	-	-	-
NC_024467.2:156586438-156588435(-)	37	237	169.527	28.2103	310.843	11.0188	3.46189	0.00229208	0.124809	103639585	5	K7VHQ0	Putative AMP-dependent synthetase and ligase superfamily protein	103639585 ZEAMMB73_Zm00001d048446	Zea mays (Maize)	-	-	ligase activity [GO:0016874]	GO:0016874	ligase activity [GO:0016874]	zma:103639585;	K23618;	-
NC_024467.2:13890250-13891856(+)	328	1565	1151.35	250.081	2052.62	8.20781	3.037	8.02157e-05	0.00999544	103639745	6	K7VRH8	Putative 2-oxoglutarate-dependent dioxygenase AOP1	103639745 ZEAMMB73_Zm00001d045135	Zea mays (Maize)	-	-	dioxygenase activity [GO:0051213]; metal ion binding [GO:0046872]	GO:0046872; GO:0051213	dioxygenase activity [GO:0051213]; metal ion binding [GO:0046872]	zma:103639745;	-	-
NC_024467.2:17935946-17939758(+)	57	186	143.706	43.4592	243.953	5.61339	2.48887	0.0267602	0.593115	103639781	5	K7VAJ9	Putative WRKY DNA-binding domain superfamily protein	103639781 ZEAMMB73_Zm00001d045283	Zea mays (Maize)	-	nucleus [GO:0005634]	nucleus [GO:0005634]; DNA-binding transcription factor activity [GO:0003700]; sequence-specific DNA binding [GO:0043565]; transcription regulatory region DNA binding [GO:0044212]	GO:0003700; GO:0005634; GO:0043565; GO:0044212	DNA-binding transcription factor activity [GO:0003700]; sequence-specific DNA binding [GO:0043565]; transcription regulatory region DNA binding [GO:0044212]	zma:103639781;	-	-
NC_024467.2:21723944-21725244(+)	0	11	7.21367	0	14.4273	Inf	Inf	0.0456235	0.802253	103639824	1	UPI0004DEA9C0	atherin-like	LOC103639824	Zea mays (Maize)	-	-	-	-	-	-	-	-
NC_024467.2:68900634-68901618(-)	5	81	55.0249	3.81221	106.238	27.8677	4.80052	0.00173598	0.103388	103639992	9	B4FNE9	Uncharacterized protein	-	Zea mays (Maize)	-	-	-	-	-	zma:100193073;	K06911;	-
NC_024467.2:78792637-78793821(-)	0	33	21.641	0	43.282	Inf	Inf	0.00185851	0.108374	103640033	10	A0A1D6P207	Uncharacterized protein	ZEAMMB73_Zm00001d046294	Zea mays (Maize)	-	-	-	-	-	-	-	-
NC_024467.2:135398872-135401926(+)	8	72	50.2665	6.09953	94.4335	15.4821	3.95253	0.0075463	0.274716	103640327	10	A0A1D6EGP1	Uncharacterized protein	ZEAMMB73_Zm00001d004652	Zea mays (Maize)	-	-	-	-	-	-	-	-
NC_024467.2:152180175-152181242(+)	1	29	19.3991	0.762442	38.0357	49.8867	5.64058	0.0089028	0.308817	103640415	1	UPI0004DE8CB0	uncharacterized protein LOC103640415	LOC103640415	Zea mays (Maize)	-	-	-	-	-	-	-	-
NC_024467.2:153119492-153121731(+)	71	467	333.32	54.1334	612.506	11.3148	3.50013	0.000454994	0.0398529	103640421	1	UPI0002220899	B3 domain-containing protein;B3 domain-containing protein Os03g0184500;ABI3VP1 transcription factor;B3 domain-containing protein;;;;hypothetical protein;;	ZEAMMB73_Zm00001d048244;LOC103640421;ABI43;ZEAMMB73_Zm00001d048244;ABI3-VP1-transcription factor 43;;;ZEAMMB73_461993;;	Zea mays (Maize)	-	-	-	-	-	-	-	-
NC_024467.2:156311566-156312995(+)	3	137	90.9866	2.28732	179.686	78.5572	6.29567	3.81445e-05	0.00587146	103640450	5	A0A1D6G4K1	Guanosine nucleotide diphosphate dissociation inhibitor 2	ZEAMMB73_Zm00001d011867	Zea mays (Maize)	small GTPase mediated signal transduction [GO:0007264]; vesicle-mediated transport [GO:0016192]	cytoplasm [GO:0005737]	cytoplasm [GO:0005737]; Rab GDP-dissociation inhibitor activity [GO:0005093]; Rab GTPase binding [GO:0017137]; small GTPase mediated signal transduction [GO:0007264]; vesicle-mediated transport [GO:0016192]	GO:0005093; GO:0005737; GO:0007264; GO:0016192; GO:0017137	Rab GDP-dissociation inhibitor activity [GO:0005093]; Rab GTPase binding [GO:0017137]	-	-	-
NC_024459.2:172610029-172611553(-)	35	116	89.4141	26.6855	152.143	5.70134	2.5113	0.0407712	0.758099	103640575	9	A0A096RQV1	BURP domain protein RD22 (BURP1)	103640575 ZEAMMB73_Zm00001d030997	Zea mays (Maize)	-	-	-	-	-	zma:103640575;	-	-
NC_024459.2:175027549-175028823(-)	0	110	72.1367	0	144.273	Inf	Inf	5.78882e-06	0.00122407	103640596	6	A0A1D6NYR5	Protein TRAUCO	100279430 ZEAMMB73_Zm00001d045760	Zea mays (Maize)	histone H3-K4 methylation [GO:0051568]	Set1C/COMPASS complex [GO:0048188]	Set1C/COMPASS complex [GO:0048188]; histone H3-K4 methylation [GO:0051568]	GO:0048188; GO:0051568	-	-	-	-
NC_024468.2:1283920-1285916(-)	2	54	36.175	1.52488	70.8251	46.4462	5.53749	0.0020278	0.115353	103640656	1	UPI00022153C1	Uncharacterized protein;serine/threonine-protein kinase BLUS1;;;putative protein kinase superfamily protein;	ZEAMMB73_936782;LOC103640656;;;ZEAMMB73_936782;	Zea mays (Maize)	-	-	-	-	-	-	-	-
NC_024468.2:4731671-4734009(-)	9	371	246.728	6.86197	486.595	70.9118	6.14795	5.00988e-07	0.00016387	103640750	5	K7TIK0	Putative cytochrome P450 superfamily protein	103640750 ZEAMMB73_Zm00001d023400	Zea mays (Maize)	-	integral component of membrane [GO:0016021]	integral component of membrane [GO:0016021]; heme binding [GO:0020037]; iron ion binding [GO:0005506]; oxidoreductase activity, acting on paired donors, with incorporation or reduction of molecular oxygen [GO:0016705]	GO:0005506; GO:0016021; GO:0016705; GO:0020037	heme binding [GO:0020037]; iron ion binding [GO:0005506]; oxidoreductase activity, acting on paired donors, with incorporation or reduction of molecular oxygen [GO:0016705]	zma:103640750;	-	-
NC_024468.2:5037331-5039203(+)	6	518	341.985	4.57465	679.396	148.513	7.21445	3.33321e-09	2.40612e-06	103640758	1	UPI000221F16F	Putative cytochrome P450 superfamily protein;cytochrome P450 94C1;;;putative cytochrome P450 superfamily protein;	ZEAMMB73_191535;LOC103640758;;;ZEAMMB73_191535;	Zea mays (Maize)	-	-	-	-	-	-	-	-
NC_024468.2:12939551-12943489(-)	4	309	204.163	3.04977	405.277	132.888	7.05407	1.87889e-07	6.96154e-05	103640872	11	C0PNL2	Uncharacterized protein	-	Zea mays (Maize)	-	-	-	-	-	-	-	-
NC_024459.2:181707517-181709780(-)	131	312	254.546	99.8799	409.212	4.09704	2.03458	0.04095	0.758099	103640876	4	A0A1D6KGU0	Calcium-dependent protein kinase 7	103640876 ZEAMMB73_Zm00001d031188	Zea mays (Maize)	-	-	ATP binding [GO:0005524]; calcium ion binding [GO:0005509]; protein kinase activity [GO:0004672]	GO:0004672; GO:0005509; GO:0005524	ATP binding [GO:0005524]; calcium ion binding [GO:0005509]; protein kinase activity [GO:0004672]	zma:103640876;	K13412;	Plant-pathogen interaction;
NC_024468.2:16408760-16409722(-)	12	98	68.8419	9.1493	128.534	14.0486	3.81235	0.00549235	0.223256	103640889	3	A0A3L6GCZ9	Thioredoxin M-type, chloroplastic	TRM1_0 Zm00014a_005630	Zea mays (Maize)	cell redox homeostasis [GO:0045454]; glycerol ether metabolic process [GO:0006662]	cell [GO:0005623]	cell [GO:0005623]; protein disulfide oxidoreductase activity [GO:0015035]; cell redox homeostasis [GO:0045454]; glycerol ether metabolic process [GO:0006662]	GO:0005623; GO:0006662; GO:0015035; GO:0045454	protein disulfide oxidoreductase activity [GO:0015035]	zma:103640889;	K03671;	-
NC_024468.2:18993150-18996419(+)	79	212	169.143	60.2329	278.054	4.61632	2.20674	0.0410133	0.758791	103640914	5	K7TFI4	NAD(P)H-quinone oxidoreductase subunit U chloroplastic	103640914 ZEAMMB73_Zm00001d023757	Zea mays (Maize)	-	chloroplast [GO:0009507]; integral component of membrane [GO:0016021]; NAD(P)H dehydrogenase complex (plastoquinone) [GO:0010598]	chloroplast [GO:0009507]; integral component of membrane [GO:0016021]; NAD(P)H dehydrogenase complex (plastoquinone) [GO:0010598]	GO:0009507; GO:0010598; GO:0016021	-	zma:103640914;	K23052;	-
NC_024468.2:38787092-38794570(-)	117	275	224.945	89.2057	360.683	4.04328	2.01553	0.0477729	0.819737	103641023	7	A0A1D6IXC1	Uncharacterized protein	ZEAMMB73_Zm00001d024035	Zea mays (Maize)	-	integral component of membrane [GO:0016021]	integral component of membrane [GO:0016021]	GO:0016021	-	-	-	-
NC_024468.2:51217456-51219696(+)	0	38	24.9199	0	49.8399	Inf	Inf	0.00109274	0.0739115	103641074	1	UPI0009A9E56C	uncharacterized protein LOC103645659	LOC103645659	Zea mays (Maize)	-	-	-	-	-	-	-	-
NC_024468.2:57030890-57033504(+)	1	179	117.767	0.762442	234.772	307.921	8.26642	1.01183e-06	0.000288185	103641101	11	C0PCT0	Uncharacterized protein	-	Zea mays (Maize)	-	-	-	-	-	-	-	-
NC_024468.2:120795721-120808910(-)	0	12	7.86946	0	15.7389	Inf	Inf	0.0375796	0.723863	103641691	-	-	-	-	-	-	-	-	-	-	-	-	-
NC_024468.2:123448662-123450276(+)	0	12	7.86946	0	15.7389	Inf	Inf	0.0375796	0.723863	103641723	1	UPI0009AA338B	glyceraldehyde-3-phosphate dehydrogenase A, chloroplastic	LOC103641723	Zea mays (Maize)	-	-	-	-	-	-	-	-
NC_024468.2:123904154-123905418(+)	68	206	161.015	51.846	270.185	5.21129	2.38164	0.0298191	0.634268	103641734	6	K7UJ00	CASP-like protein	103641734 ZEAMMB73_Zm00001d025613	Zea mays (Maize)	-	integral component of membrane [GO:0016021]; plasma membrane [GO:0005886]	integral component of membrane [GO:0016021]; plasma membrane [GO:0005886]	GO:0005886; GO:0016021	-	zma:103641734;	-	-
NC_024468.2:124231568-124233006(-)	0	14	9.18103	0	18.3621	Inf	Inf	0.0259723	0.584315	103641736	10	A0A2S3IQN2	Nop domain-containing protein	PAHAL_9G466000 PAHAL_9G466700	Panicum hallii	-	-	-	-	-	-	-	-
NC_024468.2:126118262-126120658(+)	9	1958	1287.46	6.86197	2568.07	374.246	8.54784	1.46514e-17	1.02238e-13	103641764	5	A0A1D6LYS2	Serine/arginine-rich splicing factor RS2Z32	ZEAMMB73_Zm00001d037543	Zea mays (Maize)	mRNA cis splicing, via spliceosome [GO:0045292]; regulation of alternative mRNA splicing, via spliceosome [GO:0000381]	nuclear speck [GO:0016607]; nucleus [GO:0005634]	nuclear speck [GO:0016607]; nucleus [GO:0005634]; mRNA binding [GO:0003729]; RNA binding [GO:0003723]; zinc ion binding [GO:0008270]; mRNA cis splicing, via spliceosome [GO:0045292]; regulation of alternative mRNA splicing, via spliceosome [GO:0000381]	GO:0000381; GO:0003723; GO:0003729; GO:0005634; GO:0008270; GO:0016607; GO:0045292	mRNA binding [GO:0003729]; RNA binding [GO:0003723]; zinc ion binding [GO:0008270]	-	-	-
NC_024468.2:126788932-126793905(+)	30	121	90.787	22.8732	158.701	6.93827	2.79458	0.0239795	0.565975	103641772	3	A0A1D6J8P3	ABC transporter B family member 15	103641772 ZEAMMB73_Zm00001d025703	Zea mays (Maize)	-	integral component of membrane [GO:0016021]	integral component of membrane [GO:0016021]; ATP binding [GO:0005524]; ATPase activity [GO:0016887]; ATPase-coupled transmembrane transporter activity [GO:0042626]	GO:0005524; GO:0016021; GO:0016887; GO:0042626	ATPase activity [GO:0016887]; ATPase-coupled transmembrane transporter activity [GO:0042626]; ATP binding [GO:0005524]	zma:103641772;	K05658;	ABC transporters;
NC_024468.2:134818378-134819837(-)	56	206	156.441	42.6967	270.185	6.32799	2.66175	0.0168348	0.453656	103641890	1	UPI000842E66A	Putative receptor-like protein kinase;probable receptor-like protein kinase At4g10390;putative receptor-like protein kinase;;	ZEAMMB73_Zm00001d025959;LOC103641890;ZEAMMB73_Zm00001d025959;;	Zea mays (Maize)	-	-	-	-	-	-	-	-
NC_024468.2:137651508-137671788(-)	129	1272	883.34	98.355	1668.32	16.9623	4.08426	1.09467e-06	0.000305461	103641951	6	Q8SA85	Prpol	Z195D10.19	Zea mays (Maize)	DNA integration [GO:0015074]	-	nucleic acid binding [GO:0003676]; RNA-DNA hybrid ribonuclease activity [GO:0004523]; DNA integration [GO:0015074]	GO:0003676; GO:0004523; GO:0015074	nucleic acid binding [GO:0003676]; RNA-DNA hybrid ribonuclease activity [GO:0004523]	-	-	-
NC_024468.2:138500875-138503533(+)	32	477	325.01	24.3981	625.622	25.6422	4.68045	1.0557e-05	0.00201828	103641964	5	K7UL29	Aluminum-activated malate transporter 10	103641964 ZEAMMB73_Zm00001d026102	Zea mays (Maize)	malate transport [GO:0015743]	integral component of membrane [GO:0016021]; plant-type vacuole membrane [GO:0009705]	integral component of membrane [GO:0016021]; plant-type vacuole membrane [GO:0009705]; malate transport [GO:0015743]	GO:0009705; GO:0015743; GO:0016021	-	zma:103641964;	-	-
NC_024468.2:138801439-138808658(-)	17	556	371.099	12.9615	729.236	56.2617	5.81408	1.19665e-07	4.72655e-05	103641971	1	UPI0004DEC6A5	uncharacterized protein LOC103637842;uncharacterized protein LOC103637842;uncharacterized protein LOC103637842;uncharacterized protein LOC103637842	LOC103637842;LOC103637842;LOC103637842;LOC103637842	Zea mays (Maize)	-	-	-	-	-	-	-	-
NC_024468.2:139324341-139327933(+)	0	11	7.21367	0	14.4273	Inf	Inf	0.0456235	0.802253	103641985	1	UPI0002217FD8	Uncharacterized protein;L-ascorbate oxidase homolog;;;hypothetical protein;	ZEAMMB73_577476;LOC103641985;;;ZEAMMB73_577476;	Zea mays (Maize)	-	-	-	-	-	-	-	-
NC_024468.2:139505274-139508033(-)	0	43	28.1989	0	56.3978	Inf	Inf	0.000668609	0.0517436	103641988	6	K7TRW1	Putative subtilase family protein	103641988 ZEAMMB73_Zm00001d026140	Zea mays (Maize)	-	-	serine-type endopeptidase activity [GO:0004252]	GO:0004252	serine-type endopeptidase activity [GO:0004252]	zma:103641988;	-	-
NC_024468.2:139551455-139552385(+)	0	85	55.742	0	111.484	Inf	Inf	2.6163e-05	0.00432962	103641989	9	K7TVV0	Uncharacterized protein	103641989 ZEAMMB73_Zm00001d026141	Zea mays (Maize)	-	-	-	-	-	zma:103641989;	-	-
NC_024468.2:143810560-143811269(-)	16	64	48.07	12.1991	83.9409	6.88092	2.7826	0.0474866	0.817578	103642070	9	A0A3L6GD56	Uncharacterized protein	Zm00014a_024608	Zea mays (Maize)	-	-	-	-	-	zma:103642070;	-	-
NC_024468.2:145323309-145324273(+)	111	399	303.975	84.631	523.319	6.18353	2.62843	0.00740952	0.272075	103642102	10	K7TWU6	Uncharacterized protein	ZEAMMB73_Zm00001d026406	Zea mays (Maize)	-	-	-	-	-	-	-	-
NC_024468.2:145650309-145652278(+)	10	47	34.6342	7.62442	61.6441	8.08509	3.01526	0.0477046	0.818899	103642113	9	A0A1D6JFM1	NAM-associated domain-containing protein	103642113 ZEAMMB73_Zm00001d026427	Zea mays (Maize)	-	-	-	-	-	zma:103642113;	-	-
NC_024468.2:146264523-146265007(-)	0	19	12.46	0	24.9199	Inf	Inf	0.0113146	0.357525	103642128	-	-	-	-	-	-	-	-	-	-	-	-	-
NC_024468.2:147245498-147249342(-)	52	204	153.604	39.647	267.561	6.7486	2.75459	0.0140323	0.409274	103642147	4	A0A1D6JGF3	Bifunctional lysine-specific demethylase and histidyl-hydroxylase (EC 1.14.11.-)	103642147 ZEAMMB73_Zm00001d026501	Zea mays (Maize)	-	nucleus [GO:0005634]	nucleus [GO:0005634]; 2-oxoglutarate-dependent dioxygenase activity [GO:0016706]; iron ion binding [GO:0005506]	GO:0005506; GO:0005634; GO:0016706	2-oxoglutarate-dependent dioxygenase activity [GO:0016706]; iron ion binding [GO:0005506]	zma:103642147;	-	-
NC_024468.2:147513793-147515707(+)	2	37	25.0266	1.52488	48.5283	31.8243	4.99206	0.0081525	0.290246	103642160	10	A0A1D6J024	Uncharacterized protein	ZEAMMB73_Zm00001d024536	Zea mays (Maize)	-	-	-	-	-	-	-	-
NC_024468.2:148743641-148747643(+)	7	54	38.0811	5.33709	70.8251	13.2704	3.73014	0.0162178	0.443796	103642189	1	UPI0009AA03FF	probable inactive receptor kinase At5g58300	LOC103630314	Zea mays (Maize)	-	-	-	-	-	-	-	-
NC_024468.2:149365913-149367302(-)	2	42	28.3055	1.52488	55.0862	36.1249	5.17492	0.00525743	0.217508	103642208	1	UPI0004DEBB34	uncharacterized protein LOC103642208	LOC103642208	Zea mays (Maize)	-	-	-	-	-	-	-	-
NC_024468.2:5446844-5447863(+)	23	86	65.1658	17.5362	112.796	6.43217	2.68531	0.0409506	0.758099	103642277	1	UPI0009AA215B	calmodulin-binding transcription activator 1	LOC103642277	Zea mays (Maize)	-	-	-	-	-	-	-	-
NC_024468.2:15583780-15585732(+)	2	24	16.5014	1.52488	31.4778	20.6428	4.36756	0.0302428	0.638852	103642323	7	B6U018	Choline/ethanolamine kinase (Putative choline kinase 2)	ZEAMMB73_Zm00001d043652	Zea mays (Maize)	-	-	kinase activity [GO:0016301]	GO:0016301	kinase activity [GO:0016301]	-	-	-
NC_024468.2:70538568-70539790(-)	20	161	113.206	15.2488	211.164	13.8479	3.79159	0.00230993	0.125437	103642511	6	A0A1D6IZ85	Putative RING zinc finger domain superfamily protein	ZEAMMB73_Zm00001d024427	Zea mays (Maize)	ubiquitin-dependent protein catabolic process [GO:0006511]	-	ubiquitin protein ligase activity [GO:0061630]; ubiquitin-dependent protein catabolic process [GO:0006511]	GO:0006511; GO:0061630	ubiquitin protein ligase activity [GO:0061630]	-	-	-
NC_024468.2:72864014-72865071(-)	14	59	44.0286	10.6742	77.383	7.24955	2.85789	0.0464167	0.810415	103642530	6	A0A1D6IZI6	UDP-glycosyltransferase 85A3	103642530 ZEAMMB73_Zm00001d024476	Zea mays (Maize)	-	-	transferase activity, transferring hexosyl groups [GO:0016758]	GO:0016758	transferase activity, transferring hexosyl groups [GO:0016758]	zma:103642530;	-	-
NC_024468.2:90633746-90635047(-)	4	47	32.3469	3.04977	61.6441	20.2127	4.33719	0.00974404	0.325796	103642621	4	K7TIR4	1-aminocyclopropane-1-carboxylate oxidase 5 (1-aminocyclopropane-1-carboxylate oxidase4)	103641390 ZEAMMB73_Zm00001d024850 ZEAMMB73_Zm00001d024851	Zea mays (Maize)	-	-	dioxygenase activity [GO:0051213]; metal ion binding [GO:0046872]	GO:0046872; GO:0051213	dioxygenase activity [GO:0051213]; metal ion binding [GO:0046872]	zma:103641390;	K05933;	Metabolic pathways; Biosynthesis of secondary metabolites; Cysteine and methionine metabolism;
NC_024468.2:92359187-92360695(-)	96	448	330.39	73.1944	587.586	8.02775	3.00499	0.00215293	0.119871	103642632	1	UPI0004DEA3CE	transcription activator BRG1-like	LOC103651846	Zea mays (Maize)	-	-	-	-	-	-	-	-
NC_024468.2:97827447-97828523(+)	5	42	29.4492	3.81221	55.0862	14.4499	3.85299	0.0202686	0.509063	103642664	5	A0A1D6J3B2	Phosphoenolpyruvate carboxylase 3	ZEAMMB73_Zm00001d024980	Zea mays (Maize)	carbon fixation [GO:0015977]; leaf development [GO:0048366]; tricarboxylic acid cycle [GO:0006099]	apoplast [GO:0048046]; chloroplast [GO:0009507]; cytosol [GO:0005829]	apoplast [GO:0048046]; chloroplast [GO:0009507]; cytosol [GO:0005829]; phosphoenolpyruvate carboxylase activity [GO:0008964]; carbon fixation [GO:0015977]; leaf development [GO:0048366]; tricarboxylic acid cycle [GO:0006099]	GO:0005829; GO:0006099; GO:0008964; GO:0009507; GO:0015977; GO:0048046; GO:0048366	phosphoenolpyruvate carboxylase activity [GO:0008964]	-	-	-
NC_024468.2:127883406-127886779(-)	6	61	42.2904	4.57465	80.0061	17.489	4.12838	0.00789661	0.283069	103642812	10	A0A1D6FC35	Uncharacterized protein	ZEAMMB73_Zm00001d008341	Zea mays (Maize)	-	-	-	-	-	-	-	-
NC_024468.2:128382466-128384051(-)	2	128	84.7033	1.52488	167.882	110.095	6.7826	2.68311e-05	0.00441194	103642817	6	Q8H6I1	Putative MURAZC	ZMRS072.18	Zea mays (Maize)	transposition, DNA-mediated [GO:0006313]	-	DNA binding [GO:0003677]; transposase activity [GO:0004803]; zinc ion binding [GO:0008270]; transposition, DNA-mediated [GO:0006313]	GO:0003677; GO:0004803; GO:0006313; GO:0008270	DNA binding [GO:0003677]; transposase activity [GO:0004803]; zinc ion binding [GO:0008270]	-	-	-
NC_024468.2:131429090-131432878(+)	36	392	270.793	27.4479	514.138	18.7314	4.22739	8.69669e-05	0.0104354	103642830	9	A0A1D6JAA6	Thioredoxin domain-containing protein PLP3B	103642830 ZEAMMB73_Zm00001d025839	Zea mays (Maize)	-	-	-	-	-	zma:103642830;	-	-
NC_024468.2:142371540-142373507(-)	0	42	27.5431	0	55.0862	Inf	Inf	0.000735574	0.0551918	103642914	1	UPI0009A967C8	uncharacterized protein LOC103642914 isoform X1	LOC103642914	Zea mays (Maize)	-	-	-	-	-	-	-	-
NC_024459.2:196536501-196540400(-)	11	193	130.76	8.38686	253.134	30.1822	4.91563	0.000136763	0.0150289	103642949	1	UPI0009AAB169	protein ALP1-like isoform X2	LOC103642949	Zea mays (Maize)	-	-	-	-	-	-	-	-
NC_024462.2:192322293-192323959(-)	870	8226	5726.17	663.324	10789	16.2651	4.02371	5.39265e-07	0.000175023	103643029	6	B6STM6	Cytochrome P450 CYP94C20	-	Zea mays (Maize)	-	integral component of membrane [GO:0016021]	integral component of membrane [GO:0016021]; heme binding [GO:0020037]; iron ion binding [GO:0005506]; oxidoreductase activity, acting on paired donors, with incorporation or reduction of molecular oxygen [GO:0016705]	GO:0005506; GO:0016021; GO:0016705; GO:0020037	heme binding [GO:0020037]; iron ion binding [GO:0005506]; oxidoreductase activity, acting on paired donors, with incorporation or reduction of molecular oxygen [GO:0016705]	zma:103643029;	-	-
NC_024462.2:191654381-191657354(+)	122	429	327.842	93.0179	562.666	6.04901	2.5967	0.00716095	0.267215	103643045	6	A0A1D6QHL5	PAN domain-containing protein	ZEAMMB73_Zm00001d052509	Zea mays (Maize)	recognition of pollen [GO:0048544]	integral component of membrane [GO:0016021]; membrane [GO:0016020]	integral component of membrane [GO:0016021]; membrane [GO:0016020]; recognition of pollen [GO:0048544]	GO:0016020; GO:0016021; GO:0048544	-	-	-	-
NC_024459.2:209210318-209211151(-)	11	163	111.087	8.38686	213.787	25.4907	4.6719	0.000368348	0.0338201	103643215	1	UPI000182F3F9	Uncharacterized protein;uncharacterized protein LOC103643215;;hypothetical protein;hypothetical protein;;;;	ZEAMMB73_Zm00001d032003;LOC103643215;;;ZEAMMB73_Zm00001d032003;;;;	Zea mays (Maize)	-	-	-	-	-	-	-	-
NC_024459.2:209395665-209396637(+)	3	30	20.8173	2.28732	39.3473	17.2023	4.10453	0.02621	0.587183	103643218	1	UPI0009AA804A	uncharacterized protein LOC100278754	LOC100278754	Zea mays (Maize)	-	-	-	-	-	-	-	-
NC_024459.2:209396838-209398553(+)	19	76	57.0831	14.4864	99.6798	6.88092	2.7826	0.0399993	0.749303	103643219	1	UPI0009A953AC	uncharacterized protein LOC103638669	LOC103638669	Zea mays (Maize)	-	-	-	-	-	-	-	-
NC_024459.2:209549022-209554581(+)	147	1696	1168.26	112.079	2224.43	19.847	4.31085	1.09668e-07	4.54613e-05	103643221	9	C0PLQ5	Uncharacterized protein	103643221 ZEAMMB73_Zm00001d032016	Zea mays (Maize)	-	-	-	-	-	zma:103643221;	-	-
NC_024459.2:220709202-220710758(-)	2	22	15.1898	1.52488	28.8547	18.9225	4.24203	0.0381094	0.728901	103643318	1	UPI000221D2CA	protein ALP1-like;	LOC103643318;	Zea mays (Maize)	-	-	-	-	-	-	-	-
NC_024459.2:221455563-221459885(+)	46	172	130.332	35.0723	225.591	6.43217	2.68531	0.0198076	0.501558	103643322	9	A0A1D6KPT7	Uncharacterized protein	103643322 ZEAMMB73_Zm00001d032306	Zea mays (Maize)	-	-	-	-	-	zma:103643322;	-	-
NC_024459.2:233141727-233143331(+)	0	18	11.8042	0	23.6084	Inf	Inf	0.0132213	0.39426	103643438	6	A0A1D6KSJ5	Uncharacterized protein	103643438 ZEAMMB73_Zm00001d032653	Zea mays (Maize)	-	integral component of membrane [GO:0016021]	integral component of membrane [GO:0016021]	GO:0016021	-	zma:103643438;	-	-
NC_024459.2:233231427-233237444(+)	194	464	378.242	147.914	608.571	4.11437	2.04067	0.0264969	0.589777	103643439	1	UPI0004DE9B22	uncharacterized protein LOC103643439	LOC103643439	Zea mays (Maize)	-	-	-	-	-	-	-	-
NC_024459.2:241396250-241397541(-)	606	1658	1318.32	462.04	2174.59	4.70651	2.23466	0.0024237	0.130599	103643529	6	A0A1D6KUP4	Expansin	ZEAMMB73_Zm00001d032883	Zea mays (Maize)	plant-type cell wall organization [GO:0009664]	cell wall [GO:0005618]; extracellular region [GO:0005576]; integral component of membrane [GO:0016021]	cell wall [GO:0005618]; extracellular region [GO:0005576]; integral component of membrane [GO:0016021]; plant-type cell wall organization [GO:0009664]	GO:0005576; GO:0005618; GO:0009664; GO:0016021	-	-	-	-
NC_024459.2:241404641-241405925(+)	202	514	414.082	154.013	674.15	4.37722	2.13002	0.0185391	0.477722	103643530	5	A0A1D6KUP5	Expansin	103643530 ZEAMMB73_Zm00001d032884	Zea mays (Maize)	plant-type cell wall organization [GO:0009664]	cell wall [GO:0005618]; extracellular region [GO:0005576]; membrane [GO:0016020]	cell wall [GO:0005618]; extracellular region [GO:0005576]; membrane [GO:0016020]; plant-type cell wall organization [GO:0009664]	GO:0005576; GO:0005618; GO:0009664; GO:0016020	-	zma:103643530;	-	-
NC_024459.2:241441022-241442137(+)	147	550	416.723	112.079	721.367	6.43624	2.68622	0.003536	0.169332	103643531	6	A0A1D6KUP6	Expansin	ZEAMMB73_Zm00001d032885	Zea mays (Maize)	plant-type cell wall organization [GO:0009664]	cell wall [GO:0005618]; extracellular region [GO:0005576]; membrane [GO:0016020]	cell wall [GO:0005618]; extracellular region [GO:0005576]; membrane [GO:0016020]; plant-type cell wall organization [GO:0009664]	GO:0005576; GO:0005618; GO:0009664; GO:0016020	-	-	-	-
NC_024459.2:241502510-241509537(+)	6	37	26.5515	4.57465	48.5283	10.6081	3.40709	0.039478	0.742861	103643534	1	UPI000C6C7CE8	uncharacterized protein LOC103643534	LOC103643534	Zea mays (Maize)	-	-	-	-	-	-	-	-
NC_024459.2:241794797-241796117(+)	1	24	16.1201	0.762442	31.4778	41.2855	5.36756	0.0158918	0.439675	103643536	6	A0A1D6LKG9	Putative microtubule-binding protein TANGLED	ZEAMMB73_Zm00001d036047	Zea mays (Maize)	cytokinesis by cell plate formation [GO:0000911]	microtubule associated complex [GO:0005875]; preprophase band [GO:0009574]	microtubule associated complex [GO:0005875]; preprophase band [GO:0009574]; cytokinesis by cell plate formation [GO:0000911]	GO:0000911; GO:0005875; GO:0009574	-	-	-	-
NC_024459.2:251754638-251755892(+)	243	680	538.572	185.273	891.872	4.81382	2.26718	0.00827604	0.293396	103643653	2	B6SZT9	Chlorophyll a-b binding protein, chloroplastic	103643653 100281879 ZEAMMB73_Zm00001d033132 ZEAMMB73_Zm00001d033136	Zea mays (Maize)	photosynthesis, light harvesting in photosystem I [GO:0009768]; protein-chromophore linkage [GO:0018298]; response to light stimulus [GO:0009416]	chloroplast envelope [GO:0009941]; chloroplast thylakoid membrane [GO:0009535]; integral component of membrane [GO:0016021]; photosystem I [GO:0009522]; photosystem II [GO:0009523]; plastoglobule [GO:0010287]	chloroplast envelope [GO:0009941]; chloroplast thylakoid membrane [GO:0009535]; integral component of membrane [GO:0016021]; photosystem I [GO:0009522]; photosystem II [GO:0009523]; plastoglobule [GO:0010287]; chlorophyll binding [GO:0016168]; photosynthesis, light harvesting in photosystem I [GO:0009768]; protein-chromophore linkage [GO:0018298]; response to light stimulus [GO:0009416]	GO:0009416; GO:0009522; GO:0009523; GO:0009535; GO:0009768; GO:0009941; GO:0010287; GO:0016021; GO:0016168; GO:0018298	chlorophyll binding [GO:0016168]	zma:100281879;zma:103643653;	K08913;	Metabolic pathways; Photosynthesis - antenna proteins;
NC_024459.2:270391350-270393357(+)	116	391	300.635	88.4432	512.826	5.79837	2.53565	0.00969613	0.325796	103643873	9	Q7XBD6	Protein FAF-like chloroplastic	Z013I05_12 103643873 ZEAMMB73_Zm00001d033671	Zea mays (Maize)	-	-	-	-	-	zma:103643873;	-	-
NC_024459.2:272190259-272191988(+)	0	14	9.18103	0	18.3621	Inf	Inf	0.0259723	0.584315	103643889	5	A0A060D1Z1	C2C2-CO-like transcription factor (Fragment)	COL2	Zea mays (Maize)	-	nucleus [GO:0005634]	nucleus [GO:0005634]; zinc ion binding [GO:0008270]	GO:0005634; GO:0008270	zinc ion binding [GO:0008270]	zma:103643889;	-	-
NC_024459.2:273841072-273844645(-)	411	1952	1436.78	313.364	2560.2	8.17005	3.03035	5.63057e-05	0.00785802	103643915	4	A0A1D6L2A2	65-kDa microtubule-associated protein 6	103643915 ZEAMMB73_Zm00001d033794	Zea mays (Maize)	microtubule cytoskeleton organization [GO:0000226]	-	microtubule binding [GO:0008017]; microtubule cytoskeleton organization [GO:0000226]	GO:0000226; GO:0008017	microtubule binding [GO:0008017]	zma:103643915;	K16732;	-
NC_024459.2:281040162-281042058(-)	21	93	68.9939	16.0113	121.977	7.61817	2.92944	0.0256435	0.584315	103644004	1	UPI000221E430	Uncharacterized protein;protein NDH-DEPENDENT CYCLIC ELECTRON FLOW 5;;	Zm.138053;LOC103644004;;	Zea mays (Maize)	-	-	-	-	-	-	-	-
NC_024459.2:285277262-285279666(+)	0	197	129.19	0	258.38	Inf	Inf	9.85642e-08	4.25432e-05	103644057	6	Q8S805	Putative copia-type polyprotein	OSJNBa0020E23.19	Oryza sativa subsp. japonica (Rice)	DNA integration [GO:0015074]	-	nucleic acid binding [GO:0003676]; DNA integration [GO:0015074]	GO:0003676; GO:0015074	nucleic acid binding [GO:0003676]	-	-	-
NC_024459.2:287853567-287858612(-)	18	568	379.35	13.7239	744.975	54.2829	5.76242	1.23349e-07	4.82654e-05	103644086	1	UPI0004DE83EA	cell number regulator 13-like;cell number regulator 13-like;cell number regulator 13-like;cell number regulator 13-like	LOC103644086;LOC103644087;LOC103644086;LOC103644087	Zea mays (Maize)	-	-	-	-	-	-	-	-
NC_024459.2:287859863-287864908(-)	17	616	410.446	12.9615	807.931	62.3331	5.96193	3.65435e-08	1.80115e-05	103644087	1	UPI0004DE83EA	cell number regulator 13-like;cell number regulator 13-like;cell number regulator 13-like;cell number regulator 13-like	LOC103644086;LOC103644087;LOC103644086;LOC103644087	Zea mays (Maize)	-	-	-	-	-	-	-	-
NC_024459.2:289947000-289951273(-)	10	64	45.7826	7.62442	83.9409	11.0095	3.46067	0.0183373	0.475334	103644130	1	UPI0004DE9D5C	uncharacterized protein LOC103644130	LOC103644130	Zea mays (Maize)	-	-	-	-	-	-	-	-
NC_024459.2:291813049-291813625(+)	6	153	102.623	4.57465	200.671	43.8659	5.45503	9.90912e-05	0.0115632	103644159	9	A0A1D6KF93	TRAF-like superfamily protein	103640538 ZEAMMB73_Zm00001d030958	Zea mays (Maize)	-	-	-	-	-	zma:103640538;	-	-
NC_024459.2:291816086-291817166(+)	17	147	102.882	12.9615	192.802	14.8749	3.89481	0.00223657	0.122727	103644160	1	UPI0009AA9244	probable magnesium transporter NIPA8	LOC103654239	Zea mays (Maize)	-	-	-	-	-	-	-	-
NC_024459.2:293423762-293425813(-)	16	86	62.4973	12.1991	112.796	9.24624	3.20887	0.0180123	0.471043	103644182	2	B4F800	Tryptophan synthase alpha chain chloroplastic	103644182 ZEAMMB73_Zm00001d034453	Zea mays (Maize)	tryptophan biosynthetic process [GO:0000162]	chloroplast [GO:0009507]; cytosol [GO:0005829]	chloroplast [GO:0009507]; cytosol [GO:0005829]; tryptophan synthase activity [GO:0004834]; tryptophan biosynthetic process [GO:0000162]	GO:0000162; GO:0004834; GO:0005829; GO:0009507	tryptophan synthase activity [GO:0004834]	zma:103644182;	K13222;	Metabolic pathways; Benzoxazinoid biosynthesis;
NC_024459.2:296067380-296069234(+)	0	14	9.18103	0	18.3621	Inf	Inf	0.0259723	0.584315	103644218	2	A0A1D6L8J2	Polygalacturonase QRT2	103644218 ZEAMMB73_Zm00001d034552	Zea mays (Maize)	anther dehiscence [GO:0009901]; cell wall organization [GO:0071555]; fruit dehiscence [GO:0010047]; pectin catabolic process [GO:0045490]	extracellular region [GO:0005576]	extracellular region [GO:0005576]; polygalacturonase activity [GO:0004650]; anther dehiscence [GO:0009901]; cell wall organization [GO:0071555]; fruit dehiscence [GO:0010047]; pectin catabolic process [GO:0045490]	GO:0004650; GO:0005576; GO:0009901; GO:0010047; GO:0045490; GO:0071555	polygalacturonase activity [GO:0004650]	zma:103644218;	K01184;	Metabolic pathways; Pentose and glucuronate interconversions;
NC_024459.2:299451307-299453954(-)	7	66	45.9505	5.33709	86.564	16.2193	4.01964	0.00797415	0.285352	103644260	4	A0A1D6LA06	Putative L-type lectin-domain containing receptor kinase V.1	103644260 ZEAMMB73_Zm00001d034672	Zea mays (Maize)	defense response [GO:0006952]; defense response to bacterium [GO:0042742]; defense response to oomycetes [GO:0002229]	integral component of membrane [GO:0016021]; plasma membrane [GO:0005886]	integral component of membrane [GO:0016021]; plasma membrane [GO:0005886]; ATP binding [GO:0005524]; carbohydrate binding [GO:0030246]; transmembrane receptor protein serine/threonine kinase activity [GO:0004675]; defense response [GO:0006952]; defense response to bacterium [GO:0042742]; defense response to oomycetes [GO:0002229]	GO:0002229; GO:0004675; GO:0005524; GO:0005886; GO:0006952; GO:0016021; GO:0030246; GO:0042742	ATP binding [GO:0005524]; carbohydrate binding [GO:0030246]; transmembrane receptor protein serine/threonine kinase activity [GO:0004675]	zma:103644260;	-	-
NC_024459.2:302248572-302249757(+)	10	529	350.724	7.62442	693.824	91.0002	6.5078	1.97419e-08	1.10207e-05	103644304	1	UPI00084252A3	Protein SENSITIVE TO PROTON RHIZOTOXICITY 1;zinc finger protein STAR3;Protein SENSITIVE TO PROTON RHIZOTOXICITY 1;;	ZEAMMB73_Zm00001d034783;LOC103644304;ZEAMMB73_Zm00001d034783;C2H2-transcription factor 25;	Zea mays (Maize)	-	-	-	-	-	-	-	-
NC_024459.2:44975041-44978287(+)	1039	3701	2823.16	792.177	4854.14	6.1276	2.61532	0.000320681	0.0301714	103644592	1	UPI0008446E13	Fatty acid desaturase8;omega-3 fatty acid desaturase, chloroplastic;fatty acid desaturase8;;	ZEAMMB73_Zm00001d028742;LOC103644592;ZEAMMB73_Zm00001d028742;fatty acid desaturase8;	Zea mays (Maize)	-	-	-	-	-	-	-	-
NC_024459.2:63590234-63593468(+)	74	202	160.68	56.4207	264.938	4.69577	2.23136	0.0408352	0.758099	103644664	1	UPI000221F6E7	ARM repeat superfamily protein;Uncharacterized protein;uncharacterized protein LOC103644664;ARM repeat superfamily protein;;;;	ZEAMMB73_Zm00001d029247;Zm.130803;LOC103644664;ZEAMMB73_Zm00001d029247;;;;	Zea mays (Maize)	-	-	-	-	-	-	-	-
NC_024459.2:74316031-74321092(-)	6	56	39.0114	4.57465	73.4482	16.0555	4.00499	0.0107461	0.348229	103644691	1	UPI0009A979E0	protein FAR-RED IMPAIRED RESPONSE 1-like	LOC103644691	Zea mays (Maize)	-	-	-	-	-	-	-	-
NC_024460.2:48540097-48542172(-)	0	15	9.83682	0	19.6736	Inf	Inf	0.0217691	0.531234	103644722	1	UPI0009AA03CC	uncharacterized protein LOC109944174	LOC109944174	Zea mays (Maize)	-	-	-	-	-	-	-	-
NC_024459.2:80850183-80851874(-)	6	44	31.142	4.57465	57.7093	12.615	3.65707	0.0237637	0.562747	103644742	6	A0A1D6K6E1	Putative UPF0481 protein	103644742 ZEAMMB73_Zm00001d029635	Zea mays (Maize)	-	integral component of membrane [GO:0016021]	integral component of membrane [GO:0016021]	GO:0016021	-	zma:103644742;	-	-
NC_024459.2:111011041-111012630(-)	146	350	285.184	111.316	459.052	4.12384	2.04399	0.035894	0.707293	103644851	1	UPI0009A9B645	caM kinase-like vesicle-associated protein	LOC103644851	Zea mays (Maize)	-	-	-	-	-	-	-	-
NC_024459.2:133957895-133959076(-)	0	15	9.83682	0	19.6736	Inf	Inf	0.0217691	0.531234	103644920	1	UPI0009AAD1B4	vegetative cell wall protein gp1-like	LOC103644774	Zea mays (Maize)	-	-	-	-	-	-	-	-
NC_024459.2:154279244-154283013(-)	2	59	39.4539	1.52488	77.383	50.7468	5.66525	0.00140849	0.0897578	103644977	10	A0A1D6FC35	Uncharacterized protein	ZEAMMB73_Zm00001d008341	Zea mays (Maize)	-	-	-	-	-	-	-	-
NW_017972193.1:389335-390412(+)	0	13	8.52524	0	17.0505	Inf	Inf	0.0311571	0.649322	103644996	1	UPI0004DE91C2	uncharacterized protein LOC103649202;uncharacterized protein LOC103649202	LOC103649202;LOC103649202	Zea mays (Maize)	-	-	-	-	-	-	-	-
NC_024459.2:191229186-191230114(-)	0	113	74.104	0	148.208	Inf	Inf	4.90053e-06	0.00106862	103645144	10	A0A1D6KJ03	Uncharacterized protein	ZEAMMB73_Zm00001d031469	Zea mays (Maize)	-	-	-	-	-	-	-	-
NC_024459.2:198599007-198601846(+)	98	280	220.98	74.7193	367.241	4.91495	2.29718	0.0258775	0.584315	103645185	1	UPI000220C970	Exocyst subunit Exo70 family protein;Uncharacterized protein;exocyst complex component EXO70B1;Exocyst complex component 7;;;;	ZEAMMB73_Zm00001d031682;Zm.153288;LOC103645185;ZEAMMB73_Zm00001d031682;;;;	Zea mays (Maize)	-	-	-	-	-	-	-	-
NC_024459.2:211750252-211750944(+)	0	12	7.86946	0	15.7389	Inf	Inf	0.0375796	0.723863	103645259	5	A0A1D6KNE2	Ethylene-responsive transcription factor ERF018	103645259 ZEAMMB73_Zm00001d032077	Zea mays (Maize)	-	nucleus [GO:0005634]	nucleus [GO:0005634]; DNA binding [GO:0003677]; DNA-binding transcription factor activity [GO:0003700]	GO:0003677; GO:0003700; GO:0005634	DNA binding [GO:0003677]; DNA-binding transcription factor activity [GO:0003700]	zma:103645259;	-	-
NC_024459.2:239385045-239386062(+)	2	41	27.6497	1.52488	53.7746	35.2647	5.14015	0.00572645	0.227974	103645380	6	A0A1D6KUA0	U-box domain-containing protein 8	ZEAMMB73_Zm00001d032826	Zea mays (Maize)	-	cytoplasm [GO:0005737]; nucleus [GO:0005634]	cytoplasm [GO:0005737]; nucleus [GO:0005634]; ubiquitin-protein transferase activity [GO:0004842]	GO:0004842; GO:0005634; GO:0005737	ubiquitin-protein transferase activity [GO:0004842]	-	-	-
NC_024459.2:247784835-247786662(+)	38	341	238.11	28.9728	447.247	15.4368	3.9483	0.000289998	0.0274697	103645417	3	A0A1D6KVU6	Cystathionine gamma-synthase 1 chloroplastic	103645417 ZEAMMB73_Zm00001d033029	Zea mays (Maize)	transsulfuration [GO:0019346]	-	catalytic activity [GO:0003824]; pyridoxal phosphate binding [GO:0030170]; transsulfuration [GO:0019346]	GO:0003824; GO:0019346; GO:0030170	catalytic activity [GO:0003824]; pyridoxal phosphate binding [GO:0030170]	zma:103645417;	K01739;	Metabolic pathways; Biosynthesis of secondary metabolites; Biosynthesis of amino acids; Sulfur metabolism; Cysteine and methionine metabolism; Selenocompound metabolism;
NC_024459.2:264219037-264222822(+)	36	135	102.255	27.4479	177.063	6.45087	2.68949	0.025676	0.584315	103645519	1	UPI0009AA951A	serine/threonine-protein phosphatase 7 long form homolog	LOC109944962	Zea mays (Maize)	-	-	-	-	-	-	-	-
NC_024459.2:273838988-273840543(-)	161	1260	887.669	122.753	1652.59	13.4627	3.75089	5.4369e-06	0.00117944	103645584	6	A0A1D6L2A1	65-kDa microtubule-associated protein 6	103643915 ZEAMMB73_Zm00001d033794	Zea mays (Maize)	microtubule cytoskeleton organization [GO:0000226]	-	microtubule binding [GO:0008017]; microtubule cytoskeleton organization [GO:0000226]	GO:0000226; GO:0008017	microtubule binding [GO:0008017]	-	-	-
NC_024459.2:289153701-289154717(-)	16	118	83.4825	12.1991	154.766	12.6867	3.66525	0.0051695	0.214719	103645668	5	A0A2P5XWY9	Tubulin beta chain	GOBAR_AA12793	Gossypium barbadense (Sea-island cotton) (Egyptian cotton)	microtubule-based process [GO:0007017]	cytoplasm [GO:0005737]; microtubule [GO:0005874]	cytoplasm [GO:0005737]; microtubule [GO:0005874]; GTP binding [GO:0005525]; GTPase activity [GO:0003924]; structural constituent of cytoskeleton [GO:0005200]; microtubule-based process [GO:0007017]	GO:0003924; GO:0005200; GO:0005525; GO:0005737; GO:0005874; GO:0007017	GTPase activity [GO:0003924]; GTP binding [GO:0005525]; structural constituent of cytoskeleton [GO:0005200]	-	-	-
NC_024459.2:300553429-300555062(+)	98	894	623.634	74.7193	1172.55	15.6927	3.97202	8.36319e-06	0.00165948	103645721	1	UPI0009A95AB2	cinnamoyl-CoA reductase-like SNL6	LOC103645721	Zea mays (Maize)	-	-	-	-	-	-	-	-
NC_024459.2:305898518-305901408(-)	20	111	80.4169	15.2488	145.585	9.54728	3.25509	0.0118464	0.369037	103645739	6	Q8H6I1	Putative MURAZC	ZMRS072.18	Zea mays (Maize)	transposition, DNA-mediated [GO:0006313]	-	DNA binding [GO:0003677]; transposase activity [GO:0004803]; zinc ion binding [GO:0008270]; transposition, DNA-mediated [GO:0006313]	GO:0003677; GO:0004803; GO:0006313; GO:0008270	DNA binding [GO:0003677]; transposase activity [GO:0004803]; zinc ion binding [GO:0008270]	-	-	-
NC_024460.2:10743284-10746196(-)	51	165	127.647	38.8845	216.41	5.56545	2.4765	0.0309488	0.647882	103645956	1	UPI000221F1AA	Uncharacterized protein;uncharacterized protein LOC103645956;protein ECERIFERUM 26-like;;	Zm.28732;LOC103645956;LOC103645956;;	Zea mays (Maize)	-	-	-	-	-	-	-	-
NC_024460.2:11175658-11179353(-)	222	1386	993.553	169.262	1817.84	10.7398	3.4249	1.80043e-05	0.00315398	103645962	6	A0A1D6E006	HXXXD-type acyl-transferase family protein	103645962 ZEAMMB73_Zm00001d002370	Zea mays (Maize)	-	-	transferase activity, transferring acyl groups other than amino-acyl groups [GO:0016747]	GO:0016747	transferase activity, transferring acyl groups other than amino-acyl groups [GO:0016747]	zma:103645962;	-	-
NC_024460.2:14752399-14753877(+)	3	41	28.031	2.28732	53.7746	23.5098	4.55519	0.00994881	0.330133	103646017	9	A0A3L6FSG4	FLZ-type domain-containing protein	Zm00014a_016058	Zea mays (Maize)	-	-	-	-	-	zma:103646017;	-	-
NC_024460.2:15001652-15005688(-)	29	260	181.56	22.1108	341.01	15.4228	3.94699	0.000580694	0.0472127	103646023	4	A0A1D6E1T3	RING-type E3 ubiquitin transferase (EC 2.3.2.27)	103646023 ZEAMMB73_Zm00001d002541	Zea mays (Maize)	-	-	ubiquitin-protein transferase activity [GO:0004842]	GO:0004842	ubiquitin-protein transferase activity [GO:0004842]	zma:103646023;	-	-
NC_024460.2:23112827-23114436(+)	123	289	236.413	93.7803	379.045	4.04184	2.01501	0.0457739	0.803548	103646134	-	-	-	-	-	-	-	-	-	-	-	-	-
NC_024460.2:25168789-25169322(+)	74	198	158.056	56.4207	259.692	4.60278	2.20251	0.0439432	0.788295	103646162	1	UPI0004DEC041	uncharacterized protein LOC103646162	LOC103646162	Zea mays (Maize)	-	-	-	-	-	-	-	-
NC_024460.2:28495075-28499796(+)	328	1053	815.585	250.081	1381.09	5.52257	2.46534	0.00194175	0.111519	103646192	5	A0A1D6E5T6	Putative metal-nicotianamine transporter YSL7	103646192 ZEAMMB73_Zm00001d002974	Zea mays (Maize)	transmembrane transport [GO:0055085]	integral component of membrane [GO:0016021]; membrane [GO:0016020]; plasma membrane [GO:0005886]	integral component of membrane [GO:0016021]; membrane [GO:0016020]; plasma membrane [GO:0005886]; transmembrane transport [GO:0055085]	GO:0005886; GO:0016020; GO:0016021; GO:0055085	-	zma:103646192;	-	-
NC_024460.2:39113311-39116057(-)	28	98	74.9414	21.3484	128.534	6.02081	2.58996	0.0419551	0.772121	103646313	9	A0A1D6E8G2	BTB/POZ domain-containing protein	103646313 ZEAMMB73_Zm00001d003297	Zea mays (Maize)	-	-	-	-	-	zma:103646313;	-	-
NC_024460.2:39565956-39567856(+)	15	488	325.743	11.4366	640.049	55.9649	5.80645	2.7587e-07	9.8719e-05	103646320	9	B4FLV7	Zinc knuckle (CCHC-type) family protein	100217191 ZEAMMB73_Zm00001d006930	Zea mays (Maize)	-	-	-	-	-	zma:100217191;	-	-
NC_024460.2:45614063-45614737(-)	25	225	157.083	19.061	295.105	15.4821	3.95253	0.000803854	0.0588388	103646375	10	A0A1D6E9E4	Uncharacterized protein	ZEAMMB73_Zm00001d003485	Zea mays (Maize)	-	-	-	-	-	-	-	-
NC_024460.2:47671179-47671848(+)	146	369	297.644	111.316	483.971	4.34771	2.12025	0.0285739	0.618748	103646394	1	UPI0002210A40	Uncharacterized protein;Uncharacterized protein;uncharacterized protein LOC103646394;hypothetical protein;;;;	ZEAMMB73_Zm00001d003545;LOC100277632;LOC103646394;ZEAMMB73_Zm00001d003545;;;;	Zea mays (Maize)	-	-	-	-	-	-	-	-
NC_024460.2:53788101-53792887(+)	2	49	32.896	1.52488	64.2672	42.1457	5.39731	0.00297145	0.149171	103646451	1	UPI0004DEA83A	cellulose synthase-like protein H1 isoform X1	LOC103646451	Zea mays (Maize)	-	-	-	-	-	-	-	-
NC_024460.2:54633591-54635095(-)	1	82	54.1558	0.762442	107.549	141.059	7.14015	0.000126617	0.0140615	103646461	7	A0A1D6EAZ0	HAT transposon superfamily protein	ZEAMMB73_Zm00001d003693	Zea mays (Maize)	-	-	protein dimerization activity [GO:0046983]	GO:0046983	protein dimerization activity [GO:0046983]	-	-	-
NC_024460.2:56946583-56947342(-)	4	65	44.1511	3.04977	85.2524	27.9538	4.80497	0.00288789	0.146729	103646480	4	A0A1D6EBC4	alpha-1,2-Mannosidase (EC 3.2.1.-)	ZEAMMB73_Zm00001d003736	Zea mays (Maize)	N-glycan processing [GO:0006491]	endoplasmic reticulum [GO:0005783]; Golgi membrane [GO:0000139]	endoplasmic reticulum [GO:0005783]; Golgi membrane [GO:0000139]; calcium ion binding [GO:0005509]; mannosyl-oligosaccharide 1,2-alpha-mannosidase activity [GO:0004571]; N-glycan processing [GO:0006491]	GO:0000139; GO:0004571; GO:0005509; GO:0005783; GO:0006491	calcium ion binding [GO:0005509]; mannosyl-oligosaccharide 1,2-alpha-mannosidase activity [GO:0004571]	-	-	-
NC_024460.2:73520547-73521304(+)	72	207	163.196	54.8958	271.496	4.94566	2.30616	0.0344822	0.691095	103646580	10	B4FYW0	Uncharacterized protein	-	Zea mays (Maize)	-	-	-	-	-	zma:100274065;	-	-
NC_024460.2:75789157-75791989(-)	30	198	141.283	22.8732	259.692	11.3535	3.50507	0.00289626	0.146805	103646598	9	A0A1D6ECY9	Uncharacterized protein	103646598 ZEAMMB73_Zm00001d004015	Zea mays (Maize)	-	-	-	-	-	zma:103646598;	-	-
NC_024460.2:81420719-81422895(+)	52	285	206.723	39.647	373.799	9.42819	3.23698	0.0027982	0.142993	103646627	10	A0A118K5Y4	Actin/actin-like conserved site-containing protein (Fragment)	Ccrd_011823	Cynara cardunculus var. scolymus (Globe artichoke) (Cynara scolymus)	-	-	-	-	-	-	-	-
NC_024460.2:100288853-100290096(-)	0	23	15.0831	0	30.1662	Inf	Inf	0.00633965	0.24554	103646736	1	UPI000843C6A5	Amidase family protein;Putative amidase;putative amidase ARB_02965;putative amidase;Amidase family protein;;	ZEAMMB73_Zm00001d004287;ARB_02965_0;LOC103646736;ARB_02965_0;ZEAMMB73_Zm00001d004287;;	Zea mays (Maize)	-	-	-	-	-	-	-	-
NC_024460.2:104142099-104144117(+)	11	93	65.1817	8.38686	121.977	14.5438	3.86233	0.00553904	0.224283	103646764	1	UPI0008441EAD	Uncharacterized protein;uncharacterized protein LOC103646764;hypothetical protein;;	ZEAMMB73_Zm00001d004332;LOC103646764;ZEAMMB73_Zm00001d004332;;	Zea mays (Maize)	-	-	-	-	-	-	-	-
NC_024460.2:105322833-105324483(-)	41	267	190.725	31.2601	350.191	11.2025	3.48575	0.0017161	0.102637	103646782	9	A0A3L6G318	Natterin-3	NATT3_0 Zm00014a_041369 Zm00014a_041370	Zea mays (Maize)	-	-	-	-	-	zma:100194135;zma:103646782;	-	-
NC_024460.2:105686144-105688393(+)	14	340	228.305	10.6742	445.936	41.777	5.38464	5.68143e-06	0.00121985	103646784	9	A0A1D6EEX1	Natterin-4	103646784 ZEAMMB73_Zm00001d004348	Zea mays (Maize)	-	-	-	-	-	zma:103646784;	-	-
NC_024460.2:114598015-114600114(-)	10	50	36.6016	7.62442	65.5788	8.60116	3.10453	0.0399478	0.748673	103646867	7	A0A1D6EFQ5	Alpha-humulene/(-)-(E)-beta-caryophyllene synthase	ZEAMMB73_Zm00001d004484	Zea mays (Maize)	-	-	magnesium ion binding [GO:0000287]; terpene synthase activity [GO:0010333]	GO:0000287; GO:0010333	magnesium ion binding [GO:0000287]; terpene synthase activity [GO:0010333]	-	-	-
NC_024460.2:133801816-133803891(-)	154	530	406.276	117.416	695.135	5.92028	2.56566	0.00538498	0.220389	103646972	1	UPI00022070CC	Uncharacterized protein;zinc finger CCHC domain-containing protein 10;hypothetical protein;hypothetical protein;;;;;;;	SORBI_3002G392600;LOC110433014;SORBI_3002G392600;SORBI_3002G392600;;;;;;;	Sorghum bicolor (Sorghum) (Sorghum vulgare)	-	-	-	-	-	-	-	-
NC_024460.2:148925608-148932832(-)	40	236	170.015	30.4977	309.532	10.1494	3.34332	0.00304981	0.152156	103647083	10	A0A1D6MI92	Protein ALWAYS EARLY 3	ZEAMMB73_Zm00001d039537	Zea mays (Maize)	-	-	-	-	-	-	-	-
NC_024460.2:150119697-150120386(+)	0	46	30.1662	0	60.3325	Inf	Inf	0.000505913	0.0431397	103647099	10	A0A1D6P5W4	Transposase_23 domain-containing protein	ZEAMMB73_Zm00001d047010	Zea mays (Maize)	-	-	-	-	-	-	-	-
NC_024460.2:177876015-177881287(-)	1	21	14.1528	0.762442	27.5431	36.1249	5.17492	0.0232242	0.552471	103647346	11	B4FMH8	Uncharacterized protein	-	Zea mays (Maize)	-	-	-	-	-	-	-	-
NC_024460.2:178765173-178768597(-)	64	428	305.075	48.7963	561.354	11.504	3.52407	0.000534085	0.0447221	103647358	1	UPI0004DE84D2	uncharacterized protein LOC100277148	LOC103647358	Zea mays (Maize)	-	-	-	-	-	-	-	-
NC_024460.2:180550224-180551832(-)	98	241	195.405	74.7193	316.09	4.23036	2.08078	0.0469615	0.811467	103647368	7	A0A1D6EP39	Spermidine hydroxycinnamoyl transferase	ZEAMMB73_Zm00001d005607	Zea mays (Maize)	-	-	transferase activity, transferring acyl groups other than amino-acyl groups [GO:0016747]	GO:0016747	transferase activity, transferring acyl groups other than amino-acyl groups [GO:0016747]	-	-	-
NC_024460.2:184328038-184330252(+)	0	15	9.83682	0	19.6736	Inf	Inf	0.0217691	0.531234	103647399	1	UPI0009A9516B	uncharacterized protein LOC103647399	LOC103647399	Zea mays (Maize)	-	-	-	-	-	-	-	-
NC_024460.2:191897775-191898842(+)	92	256	202.954	70.1446	335.763	4.78673	2.25904	0.0308183	0.647416	103647485	6	B6TNV2	AP2/ERF domain-containing protein	-	Zea mays (Maize)	-	nucleus [GO:0005634]	nucleus [GO:0005634]; DNA binding [GO:0003677]; DNA-binding transcription factor activity [GO:0003700]	GO:0003677; GO:0003700; GO:0005634	DNA binding [GO:0003677]; DNA-binding transcription factor activity [GO:0003700]	zma:103647485;	-	-
NC_024460.2:210704725-210705741(+)	67	412	295.726	51.0836	540.369	10.5781	3.40301	0.000833738	0.0604973	103647735	2	A0A3L6FWC8	Oxygen-evolving enhancer protein 3-1, chloroplastic	PSBQ1_0 Zm00014a_015490	Zea mays (Maize)	photosynthesis [GO:0015979]	extrinsic component of membrane [GO:0019898]; photosystem II oxygen evolving complex [GO:0009654]	extrinsic component of membrane [GO:0019898]; photosystem II oxygen evolving complex [GO:0009654]; calcium ion binding [GO:0005509]; photosynthesis [GO:0015979]	GO:0005509; GO:0009654; GO:0015979; GO:0019898	calcium ion binding [GO:0005509]	zma:103647735;	K08901;	Photosynthesis;
NC_024460.2:214257533-214258675(-)	33	116	88.6517	25.1606	152.143	6.04687	2.59619	0.0353197	0.700864	103647773	1	UPI0004DE8B21	uncharacterized protein LOC103634511;uncharacterized protein LOC103634511 isoform X1	LOC103634511;LOC103634511	Zea mays (Maize)	-	-	-	-	-	-	-	-
NC_024460.2:215379552-215381588(-)	0	78	51.1515	0	102.303	Inf	Inf	4.17627e-05	0.0062225	103647793	5	A0A1D6EZX9	Uncharacterized protein	ZEAMMB73_Zm00001d006727	Zea mays (Maize)	cellulose biosynthetic process [GO:0030244]	membrane [GO:0016020]	membrane [GO:0016020]; cellulose synthase (UDP-forming) activity [GO:0016760]; cellulose biosynthetic process [GO:0030244]	GO:0016020; GO:0016760; GO:0030244	cellulose synthase (UDP-forming) activity [GO:0016760]	-	-	-
NC_024460.2:217764063-217766677(-)	95	241	194.261	72.432	316.09	4.36395	2.12564	0.0429314	0.779469	103647838	6	B4FK89	Protein kinase	103647838 ZEAMMB73_Zm00001d006844	Zea mays (Maize)	-	-	kinase activity [GO:0016301]	GO:0016301	kinase activity [GO:0016301]	zma:103647838;	-	-
NC_024460.2:219651798-219653205(-)	1946	5184	4141.46	1483.71	6799.21	4.58257	2.19616	0.00255598	0.135118	103647877	1	A0A1D6F256	Peroxidase (EC 1.11.1.7)	103647877 ZEAMMB73_Zm00001d006933	Zea mays (Maize)	hydrogen peroxide catabolic process [GO:0042744]; response to oxidative stress [GO:0006979]	extracellular region [GO:0005576]; plant-type cell wall [GO:0009505]; plasmodesma [GO:0009506]	extracellular region [GO:0005576]; plant-type cell wall [GO:0009505]; plasmodesma [GO:0009506]; heme binding [GO:0020037]; metal ion binding [GO:0046872]; peroxidase activity [GO:0004601]; hydrogen peroxide catabolic process [GO:0042744]; response to oxidative stress [GO:0006979]	GO:0004601; GO:0005576; GO:0006979; GO:0009505; GO:0009506; GO:0020037; GO:0042744; GO:0046872	heme binding [GO:0020037]; metal ion binding [GO:0046872]; peroxidase activity [GO:0004601]	zma:103647877;	K00430;	Metabolic pathways; Biosynthesis of secondary metabolites; Phenylpropanoid biosynthesis;
NC_024460.2:219989819-219991904(-)	33	333	230.958	25.1606	436.755	17.3587	4.11759	0.000194542	0.0199635	103647886	4	A0A1D6F289	Cytochrome P450 CYP709C14	103647886 ZEAMMB73_Zm00001d006947	Zea mays (Maize)	-	integral component of membrane [GO:0016021]	integral component of membrane [GO:0016021]; heme binding [GO:0020037]; iron ion binding [GO:0005506]; monooxygenase activity [GO:0004497]; oxidoreductase activity, acting on paired donors, with incorporation or reduction of molecular oxygen [GO:0016705]	GO:0004497; GO:0005506; GO:0016021; GO:0016705; GO:0020037	heme binding [GO:0020037]; iron ion binding [GO:0005506]; monooxygenase activity [GO:0004497]; oxidoreductase activity, acting on paired donors, with incorporation or reduction of molecular oxygen [GO:0016705]	zma:103647886;	K20660;	-
NC_024460.2:229723551-229730050(+)	329	1655	1210.75	250.843	2170.66	8.65344	3.11327	5.00287e-05	0.00719795	103648015	4	A0A1D6F5N5	BRASSINOSTEROID INSENSITIVE 1-associated receptor kinase 1	103648015 ZEAMMB73_Zm00001d007363	Zea mays (Maize)	protein phosphorylation [GO:0006468]	plasma membrane [GO:0005886]	plasma membrane [GO:0005886]; transmembrane receptor protein serine/threonine kinase activity [GO:0004675]; protein phosphorylation [GO:0006468]	GO:0004675; GO:0005886; GO:0006468	transmembrane receptor protein serine/threonine kinase activity [GO:0004675]	zma:103648015;	-	-
NC_024460.2:230555692-230563949(+)	265	1456	1055.85	202.047	1909.65	9.45153	3.24055	3.69912e-05	0.00575743	103648030	10	A0A1D6FUZ4	Retrovirus-related Pol polyprotein LINE-1	ZEAMMB73_Zm00001d010929	Zea mays (Maize)	-	-	-	-	-	-	-	-
NC_024460.2:231989907-231991739(-)	0	70	45.9052	0	91.8103	Inf	Inf	7.32302e-05	0.00939297	103648052	1	UPI00052FFCCF	plasma membrane ATPase 3 isoform X1	LOC100846640	Brachypodium distachyon (Purple false brome) (Trachynia distachya)	-	-	-	-	-	-	-	-
NC_024460.2:234537749-234541716(+)	98	248	199.995	74.7193	325.271	4.35324	2.12209	0.042141	0.774181	103648116	7	A0A1D6F763	Beta-carotene isomerase D27 chloroplastic	ZEAMMB73_Zm00001d007549	Zea mays (Maize)	-	-	isomerase activity [GO:0016853]	GO:0016853	isomerase activity [GO:0016853]	-	-	-
NC_024460.2:236070810-236074930(+)	54	177	136.66	41.1718	232.149	5.63854	2.49532	0.0278138	0.607148	103648157	6	A0A1D6F7H4	NB-ARC domain containing protein	103648157 ZEAMMB73_Zm00001d007603	Zea mays (Maize)	-	-	ADP binding [GO:0043531]	GO:0043531	ADP binding [GO:0043531]	zma:103648157;	-	-
NC_024460.2:236359690-236361496(+)	56	272	199.723	42.6967	356.749	8.35541	3.06271	0.00463978	0.199962	103648160	5	A0A1D6F7L8	Patatin (EC 3.1.1.-)	ZEAMMB73_Zm00001d007623	Zea mays (Maize)	lipid catabolic process [GO:0016042]	-	acylglycerol lipase activity [GO:0047372]; phospholipase activity [GO:0004620]; lipid catabolic process [GO:0016042]	GO:0004620; GO:0016042; GO:0047372	acylglycerol lipase activity [GO:0047372]; phospholipase activity [GO:0004620]	-	-	-
NC_024460.2:237647600-237649097(+)	402	1495	1133.65	306.502	1960.81	6.39738	2.67748	0.000435659	0.0383197	103648195	9	A0A1D6F844	NAD(P)-binding Rossmann-fold superfamily protein	103648195 103648197 ZEAMMB73_Zm00001d007700 ZEAMMB73_Zm00001d007705	Zea mays (Maize)	-	-	-	-	-	zma:103648195;zma:103648197;	-	-
NC_024460.2:237877630-237878789(-)	240	1236	902.047	182.986	1621.11	8.85919	3.14717	8.69865e-05	0.0104354	103648197	9	A0A1D6F844	NAD(P)-binding Rossmann-fold superfamily protein	103648195 103648197 ZEAMMB73_Zm00001d007700 ZEAMMB73_Zm00001d007705	Zea mays (Maize)	-	-	-	-	-	zma:103648195;zma:103648197;	-	-
NC_024460.2:54635112-54636161(-)	0	125	81.9735	0	163.947	Inf	Inf	2.58002e-06	0.000620806	103648649	1	UPI0004DE8F99	uncharacterized protein LOC103648649	LOC103648649	Zea mays (Maize)	-	-	-	-	-	-	-	-
NC_024460.2:56339372-56340873(+)	6	41	29.1746	4.57465	53.7746	11.7549	3.55519	0.0294006	0.628353	103648660	1	UPI000843D1F9	UPF0496 protein;UPF0496 protein;putative UPF0496 protein 2;UPF0496 protein;UPF0496 protein;;	ZEAMMB73_Zm00001d003719;At3g49070_0;LOC103648660;At3g49070_0;ZEAMMB73_Zm00001d003719;;	Zea mays (Maize)	-	-	-	-	-	-	-	-
NC_024460.2:72662417-72664174(+)	12	98	68.8419	9.1493	128.534	14.0486	3.81235	0.00549235	0.223256	103648724	7	A0A1D6ECR6	ARM repeat superfamily protein	ZEAMMB73_Zm00001d003967	Zea mays (Maize)	-	cytoplasm [GO:0005737]; nucleus [GO:0005634]	cytoplasm [GO:0005737]; nucleus [GO:0005634]	GO:0005634; GO:0005737	-	-	-	-
NC_024460.2:102399581-102400182(+)	0	119	78.0388	0	156.078	Inf	Inf	3.53896e-06	0.000800915	103648816	10	C0PIC8	Uncharacterized protein	-	Zea mays (Maize)	-	-	-	-	-	zma:100383690;	-	-
NC_024460.2:148800936-148801823(-)	3	27	18.8499	2.28732	35.4125	15.4821	3.95253	0.0351404	0.700266	103648973	1	UPI0009AAB169	protein ALP1-like isoform X2	LOC103642949	Zea mays (Maize)	-	-	-	-	-	-	-	-
NC_024460.2:184822913-184824289(+)	0	23	15.0831	0	30.1662	Inf	Inf	0.00633965	0.24554	103649139	1	UPI0004DEC971	protein ALP1-like	LOC103649139	Zea mays (Maize)	-	-	-	-	-	-	-	-
NC_024459.2:9769643-9773444(-)	0	47	30.822	0	61.6441	Inf	Inf	0.000462095	0.0403062	103649430	1	UPI0009AA8DA3	uncharacterized protein LOC103649430	LOC103649430	Zea mays (Maize)	-	-	-	-	-	-	-	-
NC_024460.2:236370751-236372629(+)	51	259	189.291	38.8845	339.698	8.73608	3.12699	0.00431862	0.191741	103649438	5	A0A1D6F7L8	Patatin (EC 3.1.1.-)	ZEAMMB73_Zm00001d007623	Zea mays (Maize)	lipid catabolic process [GO:0016042]	-	acylglycerol lipase activity [GO:0047372]; phospholipase activity [GO:0004620]; lipid catabolic process [GO:0016042]	GO:0004620; GO:0016042; GO:0047372	acylglycerol lipase activity [GO:0047372]; phospholipase activity [GO:0004620]	-	-	-
NC_024461.2:1950545-1953040(-)	2	29	19.7803	1.52488	38.0357	24.9434	4.64058	0.0176399	0.465306	103649557	1	UPI0004DE9F6C	GDSL esterase/lipase At5g45910	LOC103649557	Zea mays (Maize)	-	-	-	-	-	-	-	-
NC_024461.2:3179206-3181644(+)	2	22	15.1898	1.52488	28.8547	18.9225	4.24203	0.0381094	0.728901	103649599	5	A0A1D6MG65	Cationic amino acid transporter 5	ZEAMMB73_Zm00001d039392	Zea mays (Maize)	L-glutamate import [GO:0051938]	integral component of membrane [GO:0016021]	integral component of membrane [GO:0016021]; L-glutamate transmembrane transporter activity [GO:0005313]; L-lysine transmembrane transporter activity [GO:0015189]; L-glutamate import [GO:0051938]	GO:0005313; GO:0015189; GO:0016021; GO:0051938	L-glutamate transmembrane transporter activity [GO:0005313]; L-lysine transmembrane transporter activity [GO:0015189]	-	-	-
NC_024461.2:3933999-3934987(-)	28	127	93.9592	21.3484	166.57	7.80248	2.96393	0.0167371	0.451804	103649611	1	UPI000221A7A0	AP2-EREBP transcription factor (Fragment);Uncharacterized protein;ethylene-responsive transcription factor ABI4-like;AP2-EREBP transcription factor;;;;	EREB103;Zm.134152;LOC103649611;EREB103;;;;	Zea mays (Maize)	-	-	-	-	-	-	-	-
NC_024461.2:7538156-7539959(-)	0	47	30.822	0	61.6441	Inf	Inf	0.000462095	0.0403062	103649655	10	A0A1D6MI94	Uncharacterized protein	ZEAMMB73_Zm00001d039539	Zea mays (Maize)	-	-	-	-	-	-	-	-
NC_024461.2:9133520-9135570(+)	5714	13309	10906.2	4356.59	17455.8	4.00675	2.00243	0.0150551	0.427341	103649670	6	A0A1D6MJP6	HXXXD-type acyl-transferase family protein	103649670 ZEAMMB73_Zm00001d039615	Zea mays (Maize)	-	-	N-acyltransferase activity [GO:0016410]	GO:0016410	N-acyltransferase activity [GO:0016410]	zma:103649670;	-	-
NC_024461.2:9879237-9883809(-)	30	161	117.018	22.8732	211.164	9.23191	3.20663	0.00763387	0.276963	103649677	1	UPI0009A9BC4D	BTB/POZ domain-containing protein NPY5-like	LOC103628229	Zea mays (Maize)	-	-	-	-	-	-	-	-
NC_024461.2:10952487-10956725(-)	17	68	51.0743	12.9615	89.1872	6.88092	2.7826	0.0447393	0.79803	103649687	7	A0A1D6MK37	Lactoylglutathione lyase	ZEAMMB73_Zm00001d039661	Zea mays (Maize)	-	-	lyase activity [GO:0016829]	GO:0016829	lyase activity [GO:0016829]	-	-	-
NC_024461.2:14600732-14603272(+)	2	92	61.0949	1.52488	120.665	79.1306	6.30616	0.00017323	0.0181775	103649738	10	A0A1D6ML53	Tubby-like F-box protein 3	ZEAMMB73_Zm00001d039784	Zea mays (Maize)	-	-	-	-	-	-	-	-
NC_024461.2:14721021-14722361(+)	0	93	60.9883	0	121.977	Inf	Inf	1.57285e-05	0.00282628	103649740	1	UPI0002217EE0	protein ALP1-like;protein ALP1-like;;	LOC103635474;LOC103651573;;	Zea mays (Maize)	-	-	-	-	-	-	-	-
NC_024461.2:20126145-20126885(+)	81	353	262.372	61.7578	462.986	7.49681	2.90628	0.00441587	0.194205	103649813	4	A0A1D6MLW6	Putative calcium-binding protein CML27	103649813 ZEAMMB73_Zm00001d039944	Zea mays (Maize)	-	-	calcium ion binding [GO:0005509]	GO:0005509	calcium ion binding [GO:0005509]	zma:103649813;	K13448;	Plant-pathogen interaction;
NC_024461.2:25403648-25404390(+)	0	14	9.18103	0	18.3621	Inf	Inf	0.0259723	0.584315	103649867	6	A0A1D6MMV5	UCH domain-containing protein	ZEAMMB73_Zm00001d040058	Zea mays (Maize)	carbohydrate metabolic process [GO:0005975]; protein deubiquitination [GO:0016579]	-	hydrolase activity, hydrolyzing O-glycosyl compounds [GO:0004553]; thiol-dependent ubiquitinyl hydrolase activity [GO:0036459]; carbohydrate metabolic process [GO:0005975]; protein deubiquitination [GO:0016579]	GO:0004553; GO:0005975; GO:0016579; GO:0036459	hydrolase activity, hydrolyzing O-glycosyl compounds [GO:0004553]; thiol-dependent ubiquitinyl hydrolase activity [GO:0036459]	-	-	-
NC_024461.2:36892128-36893259(+)	62	200	154.793	47.2714	262.315	5.54913	2.47226	0.0256367	0.584315	103649960	10	A0A1D6MPW4	Uncharacterized protein	103649960 ZEAMMB73_Zm00001d040304	Zea mays (Maize)	-	-	-	-	-	-	-	-
NC_024461.2:42867152-42868710(-)	0	12	7.86946	0	15.7389	Inf	Inf	0.0375796	0.723863	103650011	4	A0A1D6MQP3	Myb domain protein 56	103650011 ZEAMMB73_Zm00001d040426	Zea mays (Maize)	-	nucleus [GO:0005634]	nucleus [GO:0005634]; DNA binding [GO:0003677]	GO:0003677; GO:0005634	DNA binding [GO:0003677]	zma:103650011;	K09422;	-
NC_024461.2:49052092-49053063(+)	91	240	192.08	69.3822	314.778	4.53687	2.1817	0.0384832	0.733705	103650057	4	A0A1Z5R420	DNA helicase (EC 3.6.4.12)	SORBI_3009G172950	Sorghum bicolor (Sorghum) (Sorghum vulgare)	DNA strand elongation involved in DNA replication [GO:0006271]; double-strand break repair via break-induced replication [GO:0000727]; mitotic DNA replication initiation [GO:1902975]; pre-replicative complex assembly involved in nuclear cell cycle DNA replication [GO:0006267]	MCM complex [GO:0042555]; nucleus [GO:0005634]	MCM complex [GO:0042555]; nucleus [GO:0005634]; ATP binding [GO:0005524]; DNA helicase activity [GO:0003678]; DNA replication origin binding [GO:0003688]; single-stranded DNA binding [GO:0003697]; DNA strand elongation involved in DNA replication [GO:0006271]; double-strand break repair via break-induced replication [GO:0000727]; mitotic DNA replication initiation [GO:1902975]; pre-replicative co…	GO:0000727; GO:0003678; GO:0003688; GO:0003697; GO:0005524; GO:0005634; GO:0006267; GO:0006271; GO:0042555; GO:1902975	ATP binding [GO:0005524]; DNA helicase activity [GO:0003678]; DNA replication origin binding [GO:0003688]; single-stranded DNA binding [GO:0003697]	-	-	-
NC_024461.2:49050454-49052034(+)	153	405	323.921	116.654	531.188	4.55355	2.18699	0.0219198	0.533879	103650058	1	UPI0009A98EE0	PH, RCC1 and FYVE domains-containing protein 1	LOC103650058	Zea mays (Maize)	-	-	-	-	-	-	-	-
NC_024461.2:101765147-101769173(+)	372	1272	975.976	283.628	1668.32	5.88208	2.55633	0.000961455	0.0675406	103650331	5	A0A1D6MUP9	Beta-glucosidase 17	103650331 ZEAMMB73_Zm00001d041168	Zea mays (Maize)	carbohydrate metabolic process [GO:0005975]	-	beta-glucosidase activity [GO:0008422]; carbohydrate metabolic process [GO:0005975]	GO:0005975; GO:0008422	beta-glucosidase activity [GO:0008422]	zma:103650331;	-	-
NC_024461.2:100887288-100895695(+)	10	83	58.2426	7.62442	108.861	14.2779	3.83571	0.00704326	0.263763	103650335	6	Q8SA91	Putative gag-pol polyprotein	Z195D10.11	Zea mays (Maize)	DNA integration [GO:0015074]	-	aspartic-type endopeptidase activity [GO:0004190]; nucleic acid binding [GO:0003676]; DNA integration [GO:0015074]	GO:0003676; GO:0004190; GO:0015074	aspartic-type endopeptidase activity [GO:0004190]; nucleic acid binding [GO:0003676]	-	-	-
NC_024461.2:99819809-99827698(+)	51	173	132.894	38.8845	226.903	5.83529	2.54481	0.0258826	0.584315	103650349	1	UPI0004DEC2BD	LOW QUALITY PROTEIN: uncharacterized protein LOC103650349	LOC103650349	Zea mays (Maize)	-	-	-	-	-	-	-	-
NC_024461.2:99387882-99389800(-)	10	55	39.8805	7.62442	72.1367	9.46127	3.24203	0.0299865	0.636005	103650355	1	UPI0009AA7D0C	uncharacterized protein LOC109941633	LOC109941633	Zea mays (Maize)	-	-	-	-	-	-	-	-
NC_024461.2:88914283-88922151(+)	105	286	227.584	80.0564	375.111	4.68558	2.22823	0.0293933	0.628353	103650377	11	C0HJ90	Uncharacterized protein	-	Zea mays (Maize)	-	-	-	-	-	-	-	-
NC_024461.2:127549852-127551398(+)	30	601	405.565	22.8732	788.257	34.462	5.10693	8.15219e-07	0.000247183	103650533	4	A0A1D6MWX9	Eukaryotic aspartyl protease family protein	103650533 ZEAMMB73_Zm00001d041570	Zea mays (Maize)	protein catabolic process [GO:0030163]; proteolysis [GO:0006508]	extracellular region [GO:0005576]	extracellular region [GO:0005576]; aspartic-type endopeptidase activity [GO:0004190]; protein catabolic process [GO:0030163]; proteolysis [GO:0006508]	GO:0004190; GO:0005576; GO:0006508; GO:0030163	aspartic-type endopeptidase activity [GO:0004190]	zma:103650533;	-	-
NC_024461.2:138093686-138100193(-)	27	3830	2521.96	20.5859	5023.34	244.018	7.93084	9.83832e-18	8.23822e-14	103650615	1	UPI0009A964B0	protein SUPPRESSOR OF GENE SILENCING 3 homolog	LOC103650615	Zea mays (Maize)	-	-	-	-	-	-	-	-
NC_024461.2:138805064-138814004(+)	50	3829	2530.07	38.1221	5022.02	131.735	7.0415	1.7157e-15	5.52561e-12	103650620	7	A0A1D6MYA1	D8Ertd354e protein	ZEAMMB73_Zm00001d041801	Zea mays (Maize)	-	nucleolus [GO:0005730]	nucleolus [GO:0005730]	GO:0005730	-	-	-	-
NC_024461.2:146542784-146543596(-)	0	216	141.65	0	283.3	Inf	Inf	4.67314e-08	2.17395e-05	103650692	5	A0A060D109	AP2-EREBP transcription factor (Dehydration-responsive element-binding protein 1B) (Fragment)	EREB141 103650692 ZEAMMB73_Zm00001d041981	Zea mays (Maize)	-	nucleus [GO:0005634]	nucleus [GO:0005634]; DNA binding [GO:0003677]; DNA-binding transcription factor activity [GO:0003700]	GO:0003677; GO:0003700; GO:0005634	DNA binding [GO:0003677]; DNA-binding transcription factor activity [GO:0003700]	zma:103650692;	-	-
NC_024461.2:150291989-150294966(+)	5	42	29.4492	3.81221	55.0862	14.4499	3.85299	0.0202686	0.509063	103650735	1	UPI0009AA913F	protein ALP1-like	LOC103650735	Zea mays (Maize)	-	-	-	-	-	-	-	-
NC_024461.2:156105029-156112336(+)	14	607	403.4	10.6742	796.127	74.5843	6.2208	1.72257e-08	1.02488e-05	103650796	1	UPI0004DEC6A5	uncharacterized protein LOC103637842;uncharacterized protein LOC103637842;uncharacterized protein LOC103637842;uncharacterized protein LOC103637842	LOC103637842;LOC103637842;LOC103637842;LOC103637842	Zea mays (Maize)	-	-	-	-	-	-	-	-
NC_024461.2:158431908-158433164(-)	0	15	9.83682	0	19.6736	Inf	Inf	0.0217691	0.531234	103650817	9	A0A060D219	Trihelix transcription factor	THX11	Zea mays (Maize)	-	-	-	-	-	zma:103650817;	-	-
NC_024461.2:169644940-169648727(+)	220	1553	1102.31	167.737	2036.88	12.1433	3.60208	5.51174e-06	0.00118951	103650885	1	UPI00022196CC	Uncharacterized protein;probable methyltransferase PMT19;;	Zm.41299;LOC103650885;;	Zea mays (Maize)	-	-	-	-	-	-	-	-
NC_024461.2:170297447-170300889(-)	54	335	240.275	41.1718	439.378	10.6718	3.41573	0.00128297	0.0841932	103650889	3	A0A1D6K5P4	Hexosyltransferase (EC 2.4.1.-)	100281481 ZEAMMB73_Zm00001d029516	Zea mays (Maize)	cell wall organization [GO:0071555]; pectin biosynthetic process [GO:0045489]	Golgi membrane [GO:0000139]	Golgi membrane [GO:0000139]; polygalacturonate 4-alpha-galacturonosyltransferase activity [GO:0047262]; cell wall organization [GO:0071555]; pectin biosynthetic process [GO:0045489]	GO:0000139; GO:0045489; GO:0047262; GO:0071555	polygalacturonate 4-alpha-galacturonosyltransferase activity [GO:0047262]	-	-	-
NC_024461.2:174787242-174792368(-)	135	322	262.629	102.93	422.327	4.10307	2.0367	0.0395652	0.743499	103650929	5	A0A1D6N5M0	Leucine-rich receptor-like protein kinase family protein	103650929 ZEAMMB73_Zm00001d042637	Zea mays (Maize)	-	integral component of membrane [GO:0016021]	integral component of membrane [GO:0016021]; ATP binding [GO:0005524]; protein serine/threonine kinase activity [GO:0004674]	GO:0004674; GO:0005524; GO:0016021	ATP binding [GO:0005524]; protein serine/threonine kinase activity [GO:0004674]	zma:103650929;	-	-
NC_024461.2:175635241-175643037(-)	7	155	104.316	5.33709	203.294	38.0908	5.25137	0.000137985	0.015084	103650940	1	UPI0004DE9B5D	beta-galactosidase 7	LOC103650940	Zea mays (Maize)	-	-	-	-	-	-	-	-
NC_024461.2:178106771-178109723(+)	75	219	172.209	57.1831	287.235	5.02308	2.32857	0.0312103	0.650105	103650960	1	UPI0002217769	Uncharacterized protein;ethylene-responsive transcription factor ERF115;ethylene-responsive transcription factor ERF115-like;;	;LOC103650960;LOC103650960;;	Zea mays (Maize)	-	-	-	-	-	-	-	-
NC_024461.2:178870472-178871574(+)	16	86	62.4973	12.1991	112.796	9.24624	3.20887	0.0180123	0.471043	103650969	6	A0A1D6N6J4	Protein YLS9	103650969 ZEAMMB73_Zm00001d042749	Zea mays (Maize)	-	anchored component of plasma membrane [GO:0046658]; integral component of membrane [GO:0016021]; plasmodesma [GO:0009506]	anchored component of plasma membrane [GO:0046658]; integral component of membrane [GO:0016021]; plasmodesma [GO:0009506]	GO:0009506; GO:0016021; GO:0046658	-	zma:103650969;	-	-
NC_024461.2:179175273-179176540(-)	29	164	118.605	22.1108	215.098	9.7282	3.28217	0.00637011	0.246293	103650978	2	A0A1D6N6M0	Acidic endochitinase	103650978 ZEAMMB73_Zm00001d042769	Zea mays (Maize)	carbohydrate metabolic process [GO:0005975]	extracellular region [GO:0005576]	extracellular region [GO:0005576]; chitinase activity [GO:0004568]; carbohydrate metabolic process [GO:0005975]	GO:0004568; GO:0005576; GO:0005975	chitinase activity [GO:0004568]	zma:103650978;	K01183;	Metabolic pathways; Amino sugar and nucleotide sugar metabolism;
NC_024461.2:184004253-184007904(-)	358	2076	1497.89	272.954	2722.83	9.97542	3.31838	1.22059e-05	0.00225127	103651028	2	A0A1D6N7I4	Putative mediator of RNA polymerase II transcription subunit 37c	103651028 ZEAMMB73_Zm00001d042922	Zea mays (Maize)	cellular response to unfolded protein [GO:0034620]; chaperone cofactor-dependent protein refolding [GO:0051085]; protein refolding [GO:0042026]; response to unfolded protein [GO:0006986]	cytoplasm [GO:0005737]	cytoplasm [GO:0005737]; ATP binding [GO:0005524]; ATPase activity [GO:0016887]; ATPase activity, coupled [GO:0042623]; heat shock protein binding [GO:0031072]; misfolded protein binding [GO:0051787]; protein folding chaperone [GO:0044183]; unfolded protein binding [GO:0051082]; cellular response to unfolded protein [GO:0034620]; chaperone cofactor-dependent protein refolding [GO:0051085]; protein…	GO:0005524; GO:0005737; GO:0006986; GO:0016887; GO:0031072; GO:0034620; GO:0042026; GO:0042623; GO:0044183; GO:0051082; GO:0051085; GO:0051787	ATPase activity [GO:0016887]; ATPase activity, coupled [GO:0042623]; ATP binding [GO:0005524]; heat shock protein binding [GO:0031072]; misfolded protein binding [GO:0051787]; protein folding chaperone [GO:0044183]; unfolded protein binding [GO:0051082]	zma:103651028;	K03283;	Spliceosome; Protein processing in endoplasmic reticulum; MAPK signaling pathway; Endocytosis; Longevity regulating pathway - multiple species;
NC_024461.2:184754329-184758199(+)	22	106	77.9004	16.7737	139.027	8.28839	3.05109	0.0179335	0.471042	103651040	6	A0A1D6N7N5	Protein NETWORKED 2D	103651040 ZEAMMB73_Zm00001d042955	Zea mays (Maize)	-	-	actin binding [GO:0003779]	GO:0003779	actin binding [GO:0003779]	zma:103651040;	-	-
NC_024461.2:186532382-186535025(-)	95	308	238.199	72.432	403.965	5.57717	2.47953	0.0153703	0.433349	103651054	1	UPI000C6C56B3	exocyst complex component EXO70B1	LOC103651054	Zea mays (Maize)	-	-	-	-	-	-	-	-
NC_024461.2:187134438-187135513(-)	2	90	59.7834	1.52488	118.042	77.4104	6.27446	0.000194298	0.0199635	103651058	9	A0A1D6N843	Uncharacterized protein	103651058 ZEAMMB73_Zm00001d043037	Zea mays (Maize)	-	-	-	-	-	zma:103651058;	-	-
NC_024461.2:192587571-192592720(-)	6	35	25.2399	4.57465	45.9052	10.0347	3.32692	0.0459837	0.80386	103651123	5	A0A1D6N9M4	Homeodomain leucine zipper family IV protein	ZEAMMB73_Zm00001d043231	Zea mays (Maize)	regulation of transcription, DNA-templated [GO:0006355]	nucleus [GO:0005634]	nucleus [GO:0005634]; lipid binding [GO:0008289]; sequence-specific DNA binding [GO:0043565]; regulation of transcription, DNA-templated [GO:0006355]	GO:0005634; GO:0006355; GO:0008289; GO:0043565	lipid binding [GO:0008289]; sequence-specific DNA binding [GO:0043565]	-	-	-
NC_024461.2:192665241-192672432(-)	13	85	60.6978	9.91174	111.484	11.2477	3.49155	0.0116758	0.364534	103651125	1	UPI000C6C5B86	uncharacterized protein LOC103651125	LOC103651125	Zea mays (Maize)	-	-	-	-	-	-	-	-
NC_024461.2:198363883-198366465(+)	34	165	121.167	25.923	216.41	8.34818	3.06146	0.00987278	0.329103	103651185	4	A0A1D6KJH8	Tetratricopeptide repeat (TPR)-like superfamily protein	103642486 ZEAMMB73_Zm00001d031535	Zea mays (Maize)	chloroplast RNA modification [GO:1900865]; cotyledon vascular tissue pattern formation [GO:0010588]; leaf vascular tissue pattern formation [GO:0010305]; phloem or xylem histogenesis [GO:0010087]; RNA modification [GO:0009451]	chloroplast [GO:0009507]; intracellular membrane-bounded organelle [GO:0043231]	chloroplast [GO:0009507]; intracellular membrane-bounded organelle [GO:0043231]; zinc ion binding [GO:0008270]; chloroplast RNA modification [GO:1900865]; cotyledon vascular tissue pattern formation [GO:0010588]; leaf vascular tissue pattern formation [GO:0010305]; phloem or xylem histogenesis [GO:0010087]; RNA modification [GO:0009451]	GO:0008270; GO:0009451; GO:0009507; GO:0010087; GO:0010305; GO:0010588; GO:0043231; GO:1900865	zinc ion binding [GO:0008270]	zma:103642486;	-	-
NC_024461.2:208811328-208813610(-)	77	213	169.037	58.708	279.366	4.75856	2.25053	0.0374666	0.723863	103651291	1	UPI0002216DFF	NPK1-related protein kinase-like protein;Uncharacterized protein;mitogen-activated protein kinase kinase kinase 18;mitogen-activated protein kinase kinase kinase A-like;NPK1-related protein kinase-like protein;;;;	ZEAMMB73_Zm00001d043741;Zm.11745;LOC103651291;LOC103651291;ZEAMMB73_Zm00001d043741;;;;	Zea mays (Maize)	-	-	-	-	-	-	-	-
NC_024461.2:212659165-212661463(-)	587	1820	1417.31	447.553	2387.07	5.3336	2.41511	0.00104029	0.0714166	103651359	7	A0A1D6NFV2	SPOROCYTELESS-like EAR-containing protein 3	103651359 ZEAMMB73_Zm00001d043874	Zea mays (Maize)	-	-	DNA-binding transcription factor activity [GO:0003700]	GO:0003700	DNA-binding transcription factor activity [GO:0003700]	-	-	-
NC_024461.2:217850692-217852266(+)	0	11	7.21367	0	14.4273	Inf	Inf	0.0456235	0.802253	103651422	6	A0A1D6NHH2	GDSL esterase/lipase	103651422 ZEAMMB73_Zm00001d044050	Zea mays (Maize)	-	-	hydrolase activity, acting on ester bonds [GO:0016788]	GO:0016788	hydrolase activity, acting on ester bonds [GO:0016788]	zma:103651422;	-	-
NC_024461.2:218044053-218049950(+)	95	599	429.033	72.432	785.634	10.8465	3.43916	0.000267081	0.0258846	103651425	3	A0A1D6NHI3	Potassium channel 1	103651425 ZEAMMB73_Zm00001d044056	Zea mays (Maize)	regulation of ion transmembrane transport [GO:0034765]	integral component of membrane [GO:0016021]	integral component of membrane [GO:0016021]; voltage-gated potassium channel activity [GO:0005249]; regulation of ion transmembrane transport [GO:0034765]	GO:0005249; GO:0016021; GO:0034765	voltage-gated potassium channel activity [GO:0005249]	zma:103651425;	K21867;	-
NC_024461.2:227100306-227101341(+)	18	301	204.254	13.7239	394.784	28.7661	4.8463	3.7901e-05	0.00585606	103651575	2	A0A1D6NLF1	Chlorophyll a-b binding protein, chloroplastic	103651575 ZEAMMB73_Zm00001d044396	Zea mays (Maize)	photosynthesis, light harvesting in photosystem I [GO:0009768]; protein-chromophore linkage [GO:0018298]; response to light stimulus [GO:0009416]	chloroplast envelope [GO:0009941]; chloroplast thylakoid membrane [GO:0009535]; integral component of membrane [GO:0016021]; photosystem I [GO:0009522]; photosystem II [GO:0009523]; plastoglobule [GO:0010287]	chloroplast envelope [GO:0009941]; chloroplast thylakoid membrane [GO:0009535]; integral component of membrane [GO:0016021]; photosystem I [GO:0009522]; photosystem II [GO:0009523]; plastoglobule [GO:0010287]; chlorophyll binding [GO:0016168]; photosynthesis, light harvesting in photosystem I [GO:0009768]; protein-chromophore linkage [GO:0018298]; response to light stimulus [GO:0009416]	GO:0009416; GO:0009522; GO:0009523; GO:0009535; GO:0009768; GO:0009941; GO:0010287; GO:0016021; GO:0016168; GO:0018298	chlorophyll binding [GO:0016168]	zma:103651575;	K08912;	Metabolic pathways; Photosynthesis - antenna proteins;
NC_024461.2:227191148-227192197(+)	13	55	41.0242	9.91174	72.1367	7.2779	2.86352	0.0493848	0.8344	103651577	2	A0A3L6FDU1	Chlorophyll a-b binding protein, chloroplastic	CAB2R_0 CAB2R_1 CAB2R_3 Zm00014a_022581 Zm00014a_038012 Zm00014a_038013	Zea mays (Maize)	photosynthesis, light harvesting [GO:0009765]; protein-chromophore linkage [GO:0018298]	chloroplast thylakoid membrane [GO:0009535]; integral component of membrane [GO:0016021]; photosystem I [GO:0009522]; photosystem II [GO:0009523]	chloroplast thylakoid membrane [GO:0009535]; integral component of membrane [GO:0016021]; photosystem I [GO:0009522]; photosystem II [GO:0009523]; chlorophyll binding [GO:0016168]; photosynthesis, light harvesting [GO:0009765]; protein-chromophore linkage [GO:0018298]	GO:0009522; GO:0009523; GO:0009535; GO:0009765; GO:0016021; GO:0016168; GO:0018298	chlorophyll binding [GO:0016168]	zma:100282054;zma:103651577;zma:103651578;	K08912;	Metabolic pathways; Photosynthesis - antenna proteins;
NC_024461.2:228439246-228450172(-)	8	94	64.6938	6.09953	123.288	20.2127	4.33719	0.00250141	0.133061	103651598	1	UPI0004DEA9C7	uncharacterized protein LOC103651598 isoform X1	LOC103651598	Zea mays (Maize)	-	-	-	-	-	-	-	-
NC_024461.2:232951331-232954396(-)	0	1068	700.382	0	1400.76	Inf	Inf	2.716e-17	1.62448e-13	103651649	4	A0A1D6NP36	Uncharacterized protein	103651649 ZEAMMB73_Zm00001d044596	Zea mays (Maize)	transmembrane transport [GO:0055085]	integral component of membrane [GO:0016021]; plasma membrane [GO:0005886]	integral component of membrane [GO:0016021]; plasma membrane [GO:0005886]; transmembrane transporter activity [GO:0022857]; transmembrane transport [GO:0055085]	GO:0005886; GO:0016021; GO:0022857; GO:0055085	transmembrane transporter activity [GO:0022857]	zma:103651649;	-	-
NC_024461.2:2464700-2474272(+)	150	594	446.721	114.366	779.076	6.81212	2.7681	0.00235098	0.127172	103651715	11	A0EVJ2	CACTA TnpD transposase	-	Zea mays (Maize)	-	-	-	-	-	-	-	-
NC_024461.2:34019836-34022050(+)	1	17	11.5296	0.762442	22.2968	29.2439	4.87007	0.0403881	0.754223	103651868	1	UPI0009AA2B10	protein FAR1-RELATED SEQUENCE 5-like	LOC103651868	Zea mays (Maize)	-	-	-	-	-	-	-	-
NC_024461.2:53572089-53573417(+)	12	167	114.091	9.1493	219.033	23.9399	4.58134	0.000415444	0.0373258	103651941	1	UPI000221A69F	protein ALP1-like;uncharacterized protein LOC103651941;	LOC103651941;LOC103651941;	Zea mays (Maize)	-	-	-	-	-	-	-	-
NC_024461.2:62092282-62094528(-)	45	203	150.28	34.3099	266.25	7.76015	2.95609	0.00921278	0.316165	103651970	1	UPI0008445FA7	DUF4220 domain-containing protein;uncharacterized protein LOC103651970;hypothetical protein;;	ZEAMMB73_Zm00001d040745;LOC103651970;ZEAMMB73_Zm00001d040745;;	Zea mays (Maize)	-	-	-	-	-	-	-	-
NC_024461.2:67422781-67423935(+)	52	217	162.129	39.647	284.612	7.17866	2.84371	0.0107088	0.348229	103651990	1	UPI0009A99E71	uncharacterized protein LOC109944315	LOC109944315	Zea mays (Maize)	-	-	-	-	-	-	-	-
NC_024461.2:126104849-126105435(-)	6	63	43.602	4.57465	82.6293	18.0624	4.17492	0.00700283	0.263618	103652166	5	A0A1D6FJQ1	Uncharacterized protein	ZEAMMB73_Zm00001d009489	Zea mays (Maize)	purine nucleoside catabolic process [GO:0006152]	cytosol [GO:0005829]	cytosol [GO:0005829]; purine nucleosidase activity [GO:0008477]; purine nucleoside catabolic process [GO:0006152]	GO:0005829; GO:0006152; GO:0008477	purine nucleosidase activity [GO:0008477]	-	-	-
NC_024461.2:130717728-130718430(-)	5	33	23.5471	3.81221	43.282	11.3535	3.50507	0.0409466	0.758099	103652186	3	B4FZL1	Allantoinase	100274212 ZEAMMB73_Zm00001d026635	Zea mays (Maize)	allantoin catabolic process [GO:0000256]	-	allantoinase activity [GO:0004038]; cobalt ion binding [GO:0050897]; zinc ion binding [GO:0008270]; allantoin catabolic process [GO:0000256]	GO:0000256; GO:0004038; GO:0008270; GO:0050897	allantoinase activity [GO:0004038]; cobalt ion binding [GO:0050897]; zinc ion binding [GO:0008270]	zma:100274212;	K01466;	Metabolic pathways; Purine metabolism;
NC_024461.2:140442157-140443881(+)	0	14	9.18103	0	18.3621	Inf	Inf	0.0259723	0.584315	103652224	1	UPI0004DE8788	phytosulfokine receptor 1	LOC103652224	Zea mays (Maize)	-	-	-	-	-	-	-	-
NC_024461.2:171951055-171952487(-)	0	39	25.5757	0	51.1515	Inf	Inf	0.000987599	0.0685718	103652358	1	UPI0004DEBE82	mitogen-activated protein kinase kinase 9	LOC103652358	Zea mays (Maize)	-	-	-	-	-	-	-	-
NC_024461.2:171983796-171984282(+)	0	20	13.1158	0	26.2315	Inf	Inf	0.00972854	0.325796	103652359	7	A0A1D6N572	Mitogen-activated protein kinase kinase 9	ZEAMMB73_Zm00001d042562	Zea mays (Maize)	-	-	ATP binding [GO:0005524]; protein kinase activity [GO:0004672]	GO:0004672; GO:0005524	ATP binding [GO:0005524]; protein kinase activity [GO:0004672]	-	-	-
NC_024461.2:172127358-172127844(-)	0	29	19.0178	0	38.0357	Inf	Inf	0.00294451	0.148353	103652360	7	A0A1D6N572	Mitogen-activated protein kinase kinase 9	ZEAMMB73_Zm00001d042562	Zea mays (Maize)	-	-	ATP binding [GO:0005524]; protein kinase activity [GO:0004672]	GO:0004672; GO:0005524	ATP binding [GO:0005524]; protein kinase activity [GO:0004672]	-	-	-
[truncated: 158 more rows]

## Sheet: 56RN+ vs 56RN- DOWNREGULATED
gene	DMI56_RN+	DMI56_RN-	normalised_count	normalised_count_DMI56_RN+	normalised_count_DMI56_RN-	foldChange	log2FoldChange	pval	padj	Gene_id	0	Entry	Protein names	Gene names	Organism	Gene ontology (biological process)	Gene ontology (cellular component)	Gene ontology (GO)	Gene ontology IDs	Gene ontology (molecular function)	Cross-reference (KEGG)	Cross-reference (KO)	KEGG-pathways
[truncated: 827 more rows]

[truncated: 11 more sheets: 81RN+ vs 81RN- UPREGULATED, 81RN+ vs 81RN- DOWNREGULATED, 56RN- vs 81RN- UPREGULATED, 56RN- vs 81RN- DOWNREGULATED, 56SN+ vs 56SN-_UPREGULATED, 56SN+ vs 56SN-_DOWNREGULATED, 81SN+ vs 81SN-_UPREGULATED, 81SN+ vs 81SN-_DOWNREGULATED, 56SN- vs 81SN-_UPREGULATED, 56SN- vs 81SN-_DOWNREGULATED, Sheet1]
